# Supplementary material for: Extrusion of BMP2+ surface colonocytes promotes stromal remodeling and tissue regeneration
Source: Nat Commun. 2025 May 3;16:4131. doi: 10.1038/s41467-025-59474-y (PMC12049494; doi:10.1038/s41467-025-59474-y)
Supplement: Supplementary file 3 — Supplementary Data 1 [file 41467_2025_59474_MOESM3_ESM.xlsx]

## Sheet: IFNy vs. Ctrl in Krt20+ Colonoc
GeneSymbol	GeneName	avg_log2FC	p_val	p_val_adj	pct.1	pct.2	diff_pct	Interferon_gamma_signaling	Inflammatory	Any_immune_inflammatory
Iigp1	interferon inducible GTPase 1	9.81035	2.51545e-29	5.72114e-25	1	0	1
Cd74	CD74 antigen (invariant polypeptide of major histocompatibility complex, class II antigen-associated)	11.2999	2.51545e-29	5.72114e-25	1	0	1	X		X
Gbp2	guanylate binding protein 2	9.21542	3.1001e-29	7.05086e-25	1	0.015	0.985			X
H2-Ab1	histocompatibility 2, class II antigen A, beta 1	8.70701	3.1001e-29	7.05086e-25	1	0.015	0.985			X
Ubd	ubiquitin D	9.80945	3.1001e-29	7.05086e-25	1	0.015	0.985			X
H2-Aa	histocompatibility 2, class II antigen A, alpha	8.97418	7.61763e-29	1.73255e-24	0.99	0	0.99	X		X
Igtp	interferon gamma induced GTPase	7.82847	1.84033e-28	4.18564e-24	0.99	0.06	0.93
Psmb8	proteasome (prosome, macropain) subunit, beta type 8 (large multifunctional peptidase 7)	8.16222	4.77442e-28	1.08589e-23	0.979	0.045	0.934	X		X
AW112010	expressed sequence AW112010	5.60054	1.73565e-27	3.94757e-23	1	0.642	0.358
Gm4951		8.4348	1.96393e-27	4.46675e-23	0.958	0	0.958
Cyp2c55	cytochrome P450, family 2, subfamily c, polypeptide 55	-5.36616	2.29573e-27	5.22142e-23	0.312	0.985	-0.673
Wars		4.30013	2.3932e-27	5.44309e-23	1	0.687	0.313
Ido1	indoleamine 2,3-dioxygenase 1	9.71729	5.66178e-27	1.28772e-22	0.948	0	0.948	X		X
H2-Eb1	histocompatibility 2, class II antigen E beta	8.32892	5.66178e-27	1.28772e-22	0.948	0	0.948	X		X
Ly6a	lymphocyte antigen 6 family member A	3.15528	7.30436e-27	1.6613e-22	1	0.97	0.03
Ly6c1	lymphocyte antigen 6 family member C1	4.23874	8.79856e-27	2.00114e-22	1	0.672	0.328
Ly6e	lymphocyte antigen 6 family member E	3.10738	1.88103e-25	4.27821e-21	1	0.746	0.254	X	X	X
Psmb9	proteasome (prosome, macropain) subunit, beta type 9 (large multifunctional peptidase 2)	4.89305	3.53079e-25	8.03042e-21	0.948	0.119	0.829	X		X
Gsta1	glutathione S-transferase, alpha 1 (Ya)	-4.50025	3.94078e-25	8.96291e-21	0.167	0.955	-0.788
H2-Q7	histocompatibility 2, Q region locus 7	6.29694	4.33196e-25	9.8526e-21	0.917	0.045	0.872	X		X
B2m	beta-2 microglobulin	2.60793	5.56255e-25	1.26515e-20	0.99	0.94	0.05	X		X
Upp1	uridine phosphorylase 1	5.72738	6.4308e-25	1.46262e-20	0.969	0.478	0.491	X		X
Psme1	proteasome (prosome, macropain) activator subunit 1 (PA28 alpha)	2.42891	9.74569e-25	2.21656e-20	1	0.925	0.075	X		X
Pdcd4	programmed cell death 4	-4.22899	1.3101e-24	2.97968e-20	0.135	0.925	-0.79			X
Tap1	transporter 1, ATP-binding cassette, sub-family B (MDR/TAP)	4.62076	2.07703e-24	4.724e-20	0.948	0.224	0.724	X		X
Psmb10	proteasome (prosome, macropain) subunit, beta type 10	2.80068	2.1614e-24	4.9159e-20	0.979	0.806	0.173	X		X
Inf2	inverted formin, FH2 and WH2 domain containing	3.68179	3.47921e-24	7.91312e-20	0.969	0.672	0.297
Gbp4	guanylate binding protein 4	7.7184	1.76894e-23	4.02327e-19	0.865	0	0.865	X		X
Zbp1	Z-DNA binding protein 1	4.84791	2.47451e-23	5.62803e-19	0.906	0.104	0.802	X		X
Hsd3b3	hydroxy-delta-5-steroid dehydrogenase, 3 beta- and steroid delta-isomerase 3	-5.36549	2.59753e-23	5.90781e-19	0.021	0.791	-0.77
Gbp7	guanylate binding protein 7	4.57191	2.81145e-23	6.39437e-19	0.906	0.06	0.846			X
Irf8	interferon regulatory factor 8	3.39807	3.51914e-23	8.00392e-19	0.958	0.701	0.257	X		X
Car2	carbonic anhydrase 2	-2.75676	3.96288e-23	9.01318e-19	0.917	1	-0.083
Ifitm3	interferon induced transmembrane protein 3	4.55626	6.46073e-23	1.46943e-18	0.938	0.299	0.639	X		X
Abcb1a	ATP-binding cassette, sub-family B member 1A	-2.76651	9.03559e-23	2.05505e-18	0.75	1	-0.25
Irf1	interferon regulatory factor 1	3.63932	1.12562e-22	2.56012e-18	0.948	0.582	0.366	X	X	X
Tmem171	transmembrane protein 171	-3.82766	1.22165e-22	2.77853e-18	0.135	0.881	-0.746
Hsd17b2	hydroxysteroid (17-beta) dehydrogenase 2	-3.58864	1.32208e-22	3.00693e-18	0.448	0.97	-0.522
Psme2	proteasome (prosome, macropain) activator subunit 2 (PA28 beta)	2.24957	1.87623e-22	4.2673e-18	0.969	0.851	0.118	X		X
Lgals9	lectin, galactose binding, soluble 9	3.58343	2.91702e-22	6.63448e-18	0.958	0.388	0.57			X
Stat1	signal transducer and activator of transcription 1	2.88033	4.84034e-22	1.10089e-17	0.979	0.597	0.382	X		X
Tapbp	TAP binding protein	2.51901	5.13556e-22	1.16803e-17	0.979	0.746	0.233	X	X	X
Cxcl9	C-X-C motif chemokine ligand 9	7.63125	5.14295e-22	1.16971e-17	0.833	0.015	0.818	X	X	X
H2-DMb1	histocompatibility 2, class II, locus Mb1	6.95378	7.54446e-22	1.71591e-17	0.823	0	0.823			X
Il18	interleukin 18	-4.30414	3.9967e-21	9.09009e-17	0.073	0.806	-0.733		X	X
Gsta4	glutathione S-transferase, alpha 4	-3.00182	5.13399e-21	1.16768e-16	0.281	0.955	-0.674
Mgst3	microsomal glutathione S-transferase 3	-2.24706	6.49779e-21	1.47786e-16	0.74	1	-0.26
Ifi47	interferon gamma inducible protein 47	6.41937	6.70565e-21	1.52513e-16	0.812	0.03	0.782
Cyp2c68	cytochrome P450, family 2, subfamily c, polypeptide 68	-5.89677	8.18191e-21	1.86089e-16	0.021	0.716	-0.695
Plaat3	phospholipase A and acyltransferase 3	3.96778	8.42879e-21	1.91704e-16	0.896	0.343	0.553
Lap3	leucine aminopeptidase 3	2.83837	2.64113e-20	6.00699e-16	0.927	0.761	0.166	X		X
Cxcl10	C-X-C motif chemokine ligand 10	6.86799	2.74678e-20	6.24727e-16	0.802	0.03	0.772	X	X	X
Gm5485	predicted gene 5485	-4.05404	3.01315e-20	6.85312e-16	0.188	0.881	-0.693
Mettl7b		-3.17231	5.01903e-20	1.14153e-15	0.156	0.896	-0.74	X		X
Gm50237		7.15836	1.52923e-19	3.47808e-15	0.76	0	0.76
Samhd1	SAM domain and HD domain, 1	4.14795	1.65196e-19	3.75723e-15	0.875	0.313	0.562	X		X
Acsl3	acyl-CoA synthetase long-chain family member 3	-2.44996	2.44399e-19	5.55861e-15	0.583	0.985	-0.402
Parp14	poly (ADP-ribose) polymerase family, member 14	3.10022	2.6908e-19	6.11995e-15	0.927	0.433	0.494	X		X
Hao2	hydroxyacid oxidase 2	-5.32026	4.13966e-19	9.41523e-15	0.062	0.716	-0.654
Cmpk1	cytidine/uridine monophosphate kinase 1	-1.60436	5.17305e-19	1.17656e-14	0.844	0.985	-0.141
Calr	calreticulin	1.54906	5.97537e-19	1.35904e-14	1	1	0			X
Apol10b	apolipoprotein L 10B	6.25946	8.28246e-19	1.88376e-14	0.74	0	0.74
Ciita	class II transactivator	6.72732	8.28246e-19	1.88376e-14	0.74	0	0.74	X		X
Slc4a4	solute carrier family 4 (anion exchanger), member 4	3.70125	9.15227e-19	2.08159e-14	0.865	0.313	0.552		X	X
Ifngr2	interferon gamma receptor 2	-1.87567	1.5066e-18	3.42661e-14	0.49	0.985	-0.495		X	X
H2-K1	histocompatibility 2, K1, K region	1.28188	1.66681e-18	3.791e-14	1	0.985	0.015
Slc26a2	solute carrier family 26 (sulfate transporter), member 2	-2.65101	2.79194e-18	6.34999e-14	0.667	0.985	-0.318
Cdkn2b	cyclin dependent kinase inhibitor 2B	-2.555	3.33874e-18	7.59364e-14	0.323	0.925	-0.602			X
Anxa8	annexin A8	-2.89218	3.35454e-18	7.62958e-14	0.094	0.791	-0.697
Dmbt1	deleted in malignant brain tumors 1	-4.74984	3.78981e-18	8.61955e-14	0.083	0.731	-0.648			X
Gbp6	guanylate binding protein 6	6.6301	3.85547e-18	8.76887e-14	0.729	0.015	0.714
Apol10a	apolipoprotein L 10A	5.25713	6.93326e-18	1.5769e-13	0.76	0.075	0.685
Cmbl	carboxymethylenebutenolidase homolog	-2.67549	8.26221e-18	1.87916e-13	0.198	0.866	-0.668
Akt3	thymoma viral proto-oncogene 3	5.96365	8.74625e-18	1.98925e-13	0.729	0.03	0.699
Lgals3bp	lectin, galactoside-binding, soluble, 3 binding protein	1.9327	8.78092e-18	1.99713e-13	0.969	0.821	0.148	X		X
Rnf213	ring finger protein 213	2.47948	1.15245e-17	2.62114e-13	0.948	0.761	0.187	X		X
Nckap5	NCK-associated protein 5	4.272	1.21334e-17	2.75963e-13	0.875	0.388	0.487
Txnip	thioredoxin interacting protein	-1.99327	1.54355e-17	3.51066e-13	0.688	0.985	-0.297	X		X
Irgm1	immunity-related GTPase family M member 1	3.69407	1.69442e-17	3.85378e-13	0.823	0.209	0.614			X
Mep1a	meprin 1 alpha	-3.13076	1.88243e-17	4.28141e-13	0.167	0.851	-0.684		X	X
Xdh	xanthine dehydrogenase	3.66344	2.53825e-17	5.77299e-13	0.865	0.418	0.447
Gpx2	glutathione peroxidase 2	1.39104	2.58048e-17	5.86904e-13	1	1	0
Slfn2	schlafen 2	5.13863	2.63226e-17	5.98682e-13	0.74	0.06	0.68
Aldh2	aldehyde dehydrogenase 2, mitochondrial	-1.87634	3.28136e-17	7.46312e-13	0.719	1	-0.281
Acsm3	acyl-CoA synthetase medium-chain family member 3	-4.44655	4.64214e-17	1.05581e-12	0.021	0.627	-0.606
Car1	carbonic anhydrase 1	-3.33965	5.64758e-17	1.28449e-12	0.802	0.985	-0.183
Ranbp1	RAN binding protein 1	1.61527	5.67086e-17	1.28978e-12	0.99	0.896	0.094
Spint2	serine protease inhibitor, Kunitz type 2	-0.980346	6.29095e-17	1.43081e-12	0.958	1	-0.042
H2-D1	histocompatibility 2, D region locus 1	1.03983	7.05592e-17	1.6048e-12	1	1	0	X		X
Irgm2	immunity-related GTPase family M member 2	4.60299	7.30938e-17	1.66245e-12	0.74	0.075	0.665			X
Cbr1	carbonyl reductase 1	-1.81499	7.37082e-17	1.67642e-12	0.781	0.97	-0.189
Il18bp	interleukin 18 binding protein	5.8083	8.40073e-17	1.91066e-12	0.708	0.045	0.663	X		X
Apol6	apolipoprotein L 6	6.12358	1.02943e-16	2.34133e-12	0.688	0.015	0.673	X		X
Gbp8	guanylate-binding protein 8	6.41165	1.04412e-16	2.37475e-12	0.677	0	0.677	X		X
Trpm6	transient receptor potential cation channel, subfamily M, member 6	-3.30083	1.30339e-16	2.96442e-12	0.26	0.851	-0.591
Gm16685	predicted gene, 16685	5.66159	1.34102e-16	3.05002e-12	0.719	0.075	0.644
Btg1	BTG anti-proliferation factor 1	-1.84324	1.43729e-16	3.26897e-12	0.865	0.97	-0.105	X		X
Rnf212	ring finger protein 212	-3.59594	1.5257e-16	3.47005e-12	0.052	0.672	-0.62
Aoc1	amine oxidase, copper-containing 1	-3.01665	1.53297e-16	3.48659e-12	0.135	0.776	-0.641
Ggh	gamma-glutamyl hydrolase	-3.4624	1.75561e-16	3.99295e-12	0.198	0.836	-0.638
Golph3l	golgi phosphoprotein 3-like	-1.84259	1.99465e-16	4.53662e-12	0.5	0.985	-0.485
Cd9	CD9 antigen	-1.36344	1.99743e-16	4.54296e-12	0.896	1	-0.104			X
Ccnd1	cyclin D1	2.53467	2.01423e-16	4.58117e-12	0.906	0.567	0.339
0610005C13Rik	RIKEN cDNA 0610005C13 gene	-3.08668	2.31695e-16	5.26966e-12	0.062	0.701	-0.639
Ugt2b34	UDP glucuronosyltransferase 2 family, polypeptide B34	-1.83653	2.60737e-16	5.93019e-12	0.49	0.985	-0.495
Sult1b1	sulfotransferase family 1B, member 1	-2.40355	2.67585e-16	6.08594e-12	0.344	0.91	-0.566
Sh3bgrl	SH3-binding domain glutamic acid-rich protein like	-2.11721	3.5367e-16	8.04388e-12	0.385	0.91	-0.525
Akr1c13	aldo-keto reductase family 1, member C13	-1.57883	3.78275e-16	8.6035e-12	0.656	0.985	-0.329
1810065E05Rik	RIKEN cDNA 1810065E05 gene	-3.74164	4.17895e-16	9.50459e-12	0.365	0.925	-0.56
Ugdh	UDP-glucose dehydrogenase	-1.57852	6.82004e-16	1.55115e-11	0.688	0.985	-0.297
Snx10	sorting nexin 10	4.15287	7.06447e-16	1.60674e-11	0.771	0.239	0.532			X
Fchsd2	FCH and double SH3 domains 2	-1.98782	7.79177e-16	1.77216e-11	0.375	0.94	-0.565
Ethe1	ethylmalonic encephalopathy 1	-1.55709	8.47545e-16	1.92766e-11	0.885	1	-0.115
Slc40a1	solute carrier family 40 (iron-regulated transporter), member 1	-2.72805	9.17293e-16	2.08629e-11	0.188	0.851	-0.663			X
Map2k6	mitogen-activated protein kinase kinase 6	-4.32145	1.1109e-15	2.52663e-11	0.031	0.597	-0.566			X
Nlrc5	NLR family, CARD domain containing 5	5.18423	1.16583e-15	2.65156e-11	0.667	0.015	0.652	X		X
H2-DMa	histocompatibility 2, class II, locus DMa	4.27181	1.60953e-15	3.66071e-11	0.75	0.209	0.541	X		X
Slc13a2	solute carrier family 13 (sodium-dependent dicarboxylate transporter), member 2	-3.63874	1.78751e-15	4.06551e-11	0.031	0.612	-0.581
Psma7	proteasome subunit alpha 7	1.239	2.05322e-15	4.66984e-11	1	0.925	0.075
Acad11	acyl-Coenzyme A dehydrogenase family, member 11	-2.28403	2.06021e-15	4.68574e-11	0.115	0.761	-0.646
Lrrc59	leucine rich repeat containing 59	1.52583	2.25345e-15	5.12525e-11	0.927	0.866	0.061
Adh1	alcohol dehydrogenase 1 (class I)	-2.81374	2.36082e-15	5.36945e-11	0.125	0.731	-0.606
Hsp90aa1	heat shock protein 90, alpha (cytosolic), class A member 1	1.2571	2.69553e-15	6.13071e-11	1	1	0			X
Gstm1	glutathione S-transferase, mu 1	-3.82544	2.82054e-15	6.41505e-11	0.167	0.746	-0.579
Eno1	enolase 1, alpha non-neuron	-1.47657	3.05626e-15	6.95115e-11	0.896	0.985	-0.089
Prss23	serine protease 23	-2.32319	3.73306e-15	8.49048e-11	0.156	0.806	-0.65
Abcc3	ATP-binding cassette, sub-family C member 3	-2.12745	3.75698e-15	8.54488e-11	0.323	0.925	-0.602
Ipmk	inositol polyphosphate multikinase	-2.00669	3.89581e-15	8.86063e-11	0.51	0.955	-0.445
Fos	FBJ osteosarcoma oncogene	-1.60452	4.08923e-15	9.30055e-11	0.708	0.985	-0.277			X
2210407C18Rik		6.90384	4.56733e-15	1.03879e-10	0.625	0	0.625
Ociad2	OCIA domain containing 2	-2.20611	4.71465e-15	1.0723e-10	0.49	0.94	-0.45
Cystm1	cysteine-rich transmembrane module containing 1	-1.07718	4.99737e-15	1.1366e-10	0.927	1	-0.073
Tnfaip8	tumor necrosis factor, alpha-induced protein 8	2.52125	5.49011e-15	1.24867e-10	0.896	0.597	0.299
Batf2	basic leucine zipper transcription factor, ATF-like 2	3.27808	5.96788e-15	1.35733e-10	0.833	0.567	0.266	X		X
Spink1	serine peptidase inhibitor, Kazal type 1	-4.78292	5.96817e-15	1.3574e-10	0.021	0.567	-0.546
Parp9	poly (ADP-ribose) polymerase family, member 9	2.12979	6.3732e-15	1.44952e-10	0.885	0.657	0.228			X
Icam1	intercellular adhesion molecule 1	5.71327	7.12475e-15	1.62045e-10	0.646	0.03	0.616	X	X	X
Ace	angiotensin I converting enzyme	-3.4345	7.91773e-15	1.80081e-10	0.021	0.567	-0.546			X
Lrp1	low density lipoprotein receptor-related protein 1	-1.86931	1.03197e-14	2.34711e-10	0.167	0.851	-0.684			X
Phf11b	PHD finger protein 11B	4.16307	1.08338e-14	2.46405e-10	0.719	0.149	0.57
Mgat4a	mannoside acetylglucosaminyltransferase 4, isoenzyme A	-1.6563	1.34518e-14	3.05947e-10	0.656	0.985	-0.329
Akr1c19	aldo-keto reductase family 1, member C19	-2.20303	1.45916e-14	3.31872e-10	0.396	0.925	-0.529
Sult1d1	sulfotransferase family 1D, member 1	-1.90048	1.60725e-14	3.65553e-10	0.521	0.955	-0.434
Gm12216	predicted gene 12216	5.27451	1.63598e-14	3.72087e-10	0.677	0.104	0.573
Abat	4-aminobutyrate aminotransferase	-2.63974	1.67837e-14	3.81727e-10	0.26	0.821	-0.561
Chpt1	choline phosphotransferase 1	-4.01472	1.69094e-14	3.84586e-10	0.052	0.597	-0.545
Insig1	insulin induced gene 1	-1.94774	1.72102e-14	3.91429e-10	0.583	0.97	-0.387
Dtx3l	deltex 3-like, E3 ubiquitin ligase	2.23242	1.88648e-14	4.29061e-10	0.854	0.448	0.406			X
Prxl2c	peroxiredoxin like 2C	-2.73267	2.1845e-14	4.96842e-10	0.073	0.672	-0.599
Cyp2d34	cytochrome P450, family 2, subfamily d, polypeptide 34	-2.585	2.23034e-14	5.07269e-10	0.292	0.866	-0.574
Acaa2	acetyl-CoA acyltransferase 2	-1.69843	2.36723e-14	5.38402e-10	0.51	0.955	-0.445
Pomp	proteasome maturation protein	1.13111	2.39012e-14	5.4361e-10	1	0.97	0.03
Sdhd	succinate dehydrogenase complex, subunit D, integral membrane protein	-1.74772	2.55603e-14	5.81342e-10	0.479	0.94	-0.461
Tnfsf10	tumor necrosis factor (ligand) superfamily, member 10	5.38344	2.92634e-14	6.65566e-10	0.625	0.03	0.595	X	X	X
Camk1d	calcium/calmodulin-dependent protein kinase ID	-1.19643	4.82346e-14	1.09705e-09	0.99	1	-0.01			X
Oasl2	2'-5' oligoadenylate synthetase-like 2	3.00961	4.89541e-14	1.11341e-09	0.729	0.119	0.61
Nme7	NME/NM23 family member 7	-1.90664	5.18886e-14	1.18015e-09	0.625	0.97	-0.345
Pdzk1ip1	PDZK1 interacting protein 1	-2.17463	5.42312e-14	1.23343e-09	0.375	0.881	-0.506
Bst2	bone marrow stromal cell antigen 2	2.83131	6.65525e-14	1.51367e-09	0.812	0.478	0.334	X	X	X
Cbr3	carbonyl reductase 3	-2.50481	6.76383e-14	1.53837e-09	0.156	0.761	-0.605
Cyp2d26	cytochrome P450, family 2, subfamily d, polypeptide 26	-2.78453	6.79253e-14	1.54489e-09	0.219	0.806	-0.587
Egr1	early growth response 1	-1.52468	7.24377e-14	1.64752e-09	0.656	1	-0.344			X
Svip	small VCP/p97-interacting protein	-1.86503	7.29029e-14	1.6581e-09	0.312	0.896	-0.584
Tspan3	tetraspanin 3	-1.38641	1.18079e-13	2.68558e-09	0.604	0.985	-0.381
Efna5	ephrin A5	2.69694	1.32044e-13	3.00321e-09	0.76	0.209	0.551
Gna14	guanine nucleotide binding protein, alpha 14	-2.00281	1.47142e-13	3.3466e-09	0.125	0.716	-0.591
Psma1	proteasome subunit alpha 1	1.32116	1.67915e-13	3.81906e-09	0.958	0.806	0.152			X
Nhp2	NHP2 ribonucleoprotein	1.78119	1.71366e-13	3.89756e-09	0.917	0.731	0.186
Tuba1b	tubulin, alpha 1B	1.9627	1.94496e-13	4.42361e-09	0.896	0.761	0.135
Hadh	hydroxyacyl-Coenzyme A dehydrogenase	-1.56611	2.06511e-13	4.6969e-09	0.677	0.97	-0.293
Tmem59	transmembrane protein 59	-1.27674	2.06946e-13	4.70679e-09	0.823	0.985	-0.162
Mettl7a1		-2.22485	2.15469e-13	4.90062e-09	0.344	0.866	-0.522
Sord	sorbitol dehydrogenase	-2.7262	2.57922e-13	5.86618e-09	0.292	0.821	-0.529
Lrrc26	leucine rich repeat containing 26	-2.55021	2.97015e-13	6.75532e-09	0.156	0.716	-0.56
Slc37a2	solute carrier family 37 (glycerol-3-phosphate transporter), member 2	-7.04049	3.00629e-13	6.83752e-09	0.01	0.478	-0.468
Lgals4	lectin, galactose binding, soluble 4	-1.0738	3.33142e-13	7.57699e-09	1	1	0
Cyp4f14	cytochrome P450, family 4, subfamily f, polypeptide 14	-2.55384	3.60915e-13	8.20865e-09	0.323	0.866	-0.543
2610528A11Rik		-1.66917	3.80996e-13	8.66538e-09	0.927	0.985	-0.058			X
Apobec3	apolipoprotein B mRNA editing enzyme, catalytic polypeptide 3	3.37208	3.81818e-13	8.68407e-09	0.729	0.269	0.46			X
Klhl24	kelch-like 24	-3.25883	3.97411e-13	9.03872e-09	0.042	0.552	-0.51
Isg15	ISG15 ubiquitin-like modifier	0.498218	4.14973e-13	9.43814e-09	0.75	0.149	0.601	X		X
Fam177a	family with sequence similarity 177, member A	-2.94366	4.56262e-13	1.03772e-08	0.062	0.597	-0.535
Lamb3	laminin, beta 3	-1.88675	5.15844e-13	1.17324e-08	0.208	0.851	-0.643
Psmd7	proteasome (prosome, macropain) 26S subunit, non-ATPase, 7	1.48026	5.1609e-13	1.17379e-08	0.958	0.881	0.077
Aqp8	aquaporin 8	-3.68749	5.32788e-13	1.21177e-08	0.125	0.687	-0.562
Ugp2	UDP-glucose pyrophosphorylase 2	-1.14291	5.7293e-13	1.30307e-08	0.833	0.985	-0.152
Slc16a1	solute carrier family 16 (monocarboxylic acid transporters), member 1	-1.70032	5.95902e-13	1.35532e-08	0.552	0.955	-0.403
Rpn2	ribophorin II	1.38993	6.24199e-13	1.41968e-08	0.969	0.896	0.073
Rflnb	refilin B	-1.45087	6.26771e-13	1.42553e-08	0.698	0.955	-0.257
Tubb4b	tubulin, beta 4B class IVB	0.99584	6.84672e-13	1.55722e-08	1	1	0			X
Socs1	suppressor of cytokine signaling 1	4.54047	6.91481e-13	1.5727e-08	0.615	0.075	0.54	X		X
Foxq1	forkhead box Q1	-3.6909	7.4766e-13	1.70048e-08	0.042	0.537	-0.495
Rrbp1	ribosome binding protein 1	0.909303	8.13555e-13	1.85035e-08	1	1	0
Krtcap2	keratinocyte associated protein 2	1.32046	8.30203e-13	1.88821e-08	0.958	0.925	0.033
Klf4	Kruppel-like transcription factor 4 (gut)	-1.5786	8.55084e-13	1.9448e-08	0.76	1	-0.24			X
Rmnd5a	required for meiotic nuclear division 5 homolog A	-1.58634	9.56159e-13	2.17469e-08	0.333	0.97	-0.637
Prr15	proline rich 15	-1.43329	1.05492e-12	2.39932e-08	0.625	0.97	-0.345
Gm16093		-2.95905	1.12307e-12	2.55431e-08	0.062	0.597	-0.535
Selenbp1	selenium binding protein 1	-1.34279	1.12619e-12	2.56142e-08	0.906	0.985	-0.079
Ly75	lymphocyte antigen 75	3.61478	1.13271e-12	2.57623e-08	0.677	0.179	0.498			X
Phf11d	PHD finger protein 11D	4.80024	1.15812e-12	2.63403e-08	0.583	0.03	0.553
Gbp5	guanylate binding protein 5	5.96807	1.23823e-12	2.81622e-08	0.542	0	0.542			X
Acadm	acyl-Coenzyme A dehydrogenase, medium chain	-1.242	1.33634e-12	3.03938e-08	0.698	0.94	-0.242
Sat1	spermidine/spermine N1-acetyl transferase 1	-1.316	1.33863e-12	3.04457e-08	0.854	1	-0.146
Galm	galactose mutarotase	-1.75007	1.46178e-12	3.32467e-08	0.271	0.866	-0.595
Ddc	dopa decarboxylase	-2.28212	1.46413e-12	3.33003e-08	0.208	0.761	-0.553
Stard3nl	STARD3 N-terminal like	-1.9413	1.57998e-12	3.5935e-08	0.219	0.821	-0.602
Il31ra	interleukin 31 receptor A	-2.0815	1.58004e-12	3.59364e-08	0.104	0.672	-0.568			X
Hspe1	heat shock protein 1 (chaperonin 10)	1.3359	1.70883e-12	3.88655e-08	0.969	0.925	0.044
Guca2a	guanylate cyclase activator 2a (guanylin)	-2.71018	1.72403e-12	3.92113e-08	0.521	0.896	-0.375
Ccl28	C-C motif chemokine ligand 28	-2.71844	1.76227e-12	4.00811e-08	0.094	0.642	-0.548			X
Gm3776		-5.73082	1.79073e-12	4.07283e-08	0.01	0.463	-0.453
Jpt1	Jupiter microtubule associated homolog 1	0.950936	1.86432e-12	4.24022e-08	0.969	0.97	-0.001
Oasl1	2'-5' oligoadenylate synthetase-like 1	2.08562	1.9044e-12	4.33136e-08	0.812	0.328	0.484	X		X
Prdx6	peroxiredoxin 6	-1.81334	1.93395e-12	4.39858e-08	0.969	0.985	-0.016
Junb	jun B proto-oncogene	-1.30175	2.11913e-12	4.81976e-08	0.74	0.97	-0.23			X
Fosb	FBJ osteosarcoma oncogene B	-4.22248	2.1549e-12	4.9011e-08	0.052	0.537	-0.485
Gas6	growth arrest specific 6	-2.03894	2.2484e-12	5.11376e-08	0.146	0.716	-0.57			X
Smpdl3a	sphingomyelin phosphodiesterase, acid-like 3A	-2.25385	2.29526e-12	5.22034e-08	0.135	0.701	-0.566
Hnrnpab	heterogeneous nuclear ribonucleoprotein A/B	1.283	2.31029e-12	5.25453e-08	0.927	0.896	0.031
H3f3a	H3.3 histone A	-0.899136	2.3189e-12	5.2741e-08	0.979	1	-0.021
Ypel3	yippee like 3	-2.28111	2.4907e-12	5.66486e-08	0.115	0.672	-0.557
Fndc3b	fibronectin type III domain containing 3B	2.49396	2.52255e-12	5.73728e-08	0.812	0.612	0.2
Ahnak	AHNAK nucleoprotein	-1.16759	2.65924e-12	6.04818e-08	0.885	1	-0.115
Plp2	proteolipid protein 2	-1.54586	2.80516e-12	6.38005e-08	0.594	0.94	-0.346
Nr1i3	nuclear receptor subfamily 1, group I, member 3	-2.10137	2.84808e-12	6.47768e-08	0.031	0.522	-0.491
Atp2a3	ATPase, Ca++ transporting, ubiquitous	-1.75239	3.23336e-12	7.35395e-08	0.24	0.851	-0.611
Cd274	CD274 antigen	4.44036	3.39866e-12	7.72991e-08	0.583	0.045	0.538	X		X
Pcmtd2	protein-L-isoaspartate (D-aspartate) O-methyltransferase domain containing 2	-1.61789	3.83551e-12	8.72348e-08	0.104	0.672	-0.568
Rorc	RAR-related orphan receptor gamma	-2.4314	3.94688e-12	8.97679e-08	0.104	0.657	-0.553			X
Prom1	prominin 1	-1.60127	4.15072e-12	9.44039e-08	0.552	0.97	-0.418
Tubb5	tubulin, beta 5 class I	1.59535	4.161e-12	9.46379e-08	0.927	0.821	0.106			X
Timm13	translocase of inner mitochondrial membrane 13	1.11516	4.74835e-12	1.07997e-07	0.969	0.94	0.029
Efna1	ephrin A1	-1.40106	4.8808e-12	1.11009e-07	0.167	0.776	-0.609
Aldob	aldolase B, fructose-bisphosphate	-2.99488	4.95442e-12	1.12683e-07	0.083	0.597	-0.514
Calml4	calmodulin-like 4	-1.15849	4.97178e-12	1.13078e-07	0.865	0.985	-0.12
H2afz		0.958522	5.23171e-12	1.1899e-07	1	1	0
Gstp1	glutathione S-transferase, pi 1	-2.22337	5.87544e-12	1.33631e-07	0.198	0.731	-0.533			X
Ybx3	Y box protein 3	-1.09889	6.29839e-12	1.4325e-07	0.906	1	-0.094
Snrpd2	small nuclear ribonucleoprotein D2	1.46908	7.00965e-12	1.59428e-07	0.917	0.91	0.007
Psmb6	proteasome (prosome, macropain) subunit, beta type 6	1.23681	7.52376e-12	1.7112e-07	0.958	0.851	0.107
Akr1c12	aldo-keto reductase family 1, member C12	-1.47187	8.51007e-12	1.93553e-07	0.583	0.925	-0.342
Psmb4	proteasome (prosome, macropain) subunit, beta type 4	1.04681	8.59072e-12	1.95387e-07	0.969	1	-0.031			X
Vdac3	voltage-dependent anion channel 3	-1.16957	9.10944e-12	2.07185e-07	0.885	0.97	-0.085
Ppp1r3b	protein phosphatase 1, regulatory subunit 3B	-2.58215	9.5681e-12	2.17617e-07	0.073	0.582	-0.509
Gm15283	predicted gene 15283	-1.48854	1.09118e-11	2.48178e-07	0.656	0.94	-0.284
Plekha8	pleckstrin homology domain containing, family A (phosphoinositide binding specific) member 8	-1.44879	1.10369e-11	2.51023e-07	0.427	0.94	-0.513
Hspa5	heat shock protein 5	1.1396	1.11181e-11	2.52869e-07	0.99	0.97	0.02
Hist1h2bc		-2.16322	1.15227e-11	2.62071e-07	0.354	0.836	-0.482
Gm20536		-2.00549	1.18874e-11	2.70368e-07	0.073	0.597	-0.524
St3gal3	ST3 beta-galactoside alpha-2,3-sialyltransferase 3	-2.04603	1.21914e-11	2.77282e-07	0.24	0.791	-0.551
Slc10a5	solute carrier family 10 (sodium/bile acid cotransporter family), member 5	-1.97167	1.29747e-11	2.95096e-07	0.073	0.597	-0.524
Ddx5	DEAD box helicase 5	-0.60646	1.3402e-11	3.04816e-07	0.99	1	-0.01
Ncoa4	nuclear receptor coactivator 4	-1.50285	1.35119e-11	3.07314e-07	0.344	0.925	-0.581
Eif6	eukaryotic translation initiation factor 6	1.05261	1.37089e-11	3.11796e-07	0.979	0.955	0.024			X
Pgd	phosphogluconate dehydrogenase	1.34251	1.43275e-11	3.25865e-07	0.885	0.955	-0.07
Scp2	sterol carrier protein 2, liver	-1.04373	1.62601e-11	3.6982e-07	0.76	0.985	-0.225
Mep1b	meprin 1 beta	-1.90272	1.76037e-11	4.00379e-07	0.26	0.821	-0.561			X
5730419F03Rik	RIKEN cDNA 5730419F03 gene	-3.51934	1.82032e-11	4.14014e-07	0.01	0.433	-0.423
Paqr5	progestin and adipoQ receptor family member V	-2.43584	1.92738e-11	4.38364e-07	0.094	0.597	-0.503
Syne2	spectrin repeat containing, nuclear envelope 2	-1.64236	1.97553e-11	4.49314e-07	0.198	0.791	-0.593
Rap2a	RAS related protein 2a	-1.83855	2.09029e-11	4.75415e-07	0.219	0.791	-0.572
Tm4sf20	transmembrane 4 L six family member 20	-1.32372	2.22882e-11	5.06923e-07	0.938	1	-0.062
Nedd9	neural precursor cell expressed, developmentally down-regulated gene 9	-1.68344	2.35797e-11	5.36298e-07	0.417	0.925	-0.508
Cdkn1b	cyclin dependent kinase inhibitor 1B	-1.78581	2.59479e-11	5.90159e-07	0.292	0.851	-0.559
St3gal6	ST3 beta-galactoside alpha-2,3-sialyltransferase 6	-1.59983	2.63106e-11	5.98407e-07	0.51	0.925	-0.415
Gstm2	glutathione S-transferase, mu 2	-2.9763	2.64688e-11	6.02007e-07	0.073	0.552	-0.479
Hectd3	HECT domain E3 ubiquitin protein ligase 3	-1.49357	2.83242e-11	6.44205e-07	0.177	0.791	-0.614
Btg2	BTG anti-proliferation factor 2	-1.80185	2.85598e-11	6.49563e-07	0.354	0.866	-0.512		X	X
Car9	carbonic anhydrase 9	-1.40147	3.19521e-11	7.26719e-07	0.521	0.925	-0.404
Selenop	selenoprotein P	-2.94101	3.36971e-11	7.66408e-07	0.135	0.642	-0.507
Fa2h	fatty acid 2-hydroxylase	-1.80065	3.58196e-11	8.14681e-07	0.271	0.836	-0.565
Elob	elongin B	0.867996	3.95578e-11	8.99702e-07	0.979	0.985	-0.006
Me3	malic enzyme 3, NADP(+)-dependent, mitochondrial	-2.92751	4.08226e-11	9.28468e-07	0.062	0.537	-0.475
Gab1	growth factor receptor bound protein 2-associated protein 1	-2.12881	4.24044e-11	9.64445e-07	0.104	0.627	-0.523
Psmb3	proteasome (prosome, macropain) subunit, beta type 3	1.20472	4.26245e-11	9.69453e-07	0.948	0.925	0.023
Gne	glucosamine (UDP-N-acetyl)-2-epimerase/N-acetylmannosamine kinase	-1.51187	4.3672e-11	9.93277e-07	0.312	0.881	-0.569
Pla2g4a	phospholipase A2, group IVA (cytosolic, calcium-dependent)	2.38124	4.60908e-11	1.04829e-06	0.812	0.612	0.2	X		X
Hsp90ab1	heat shock protein 90 alpha (cytosolic), class B member 1	0.899788	5.31409e-11	1.20864e-06	1	1	0			X
Btbd3	BTB domain containing 3	-1.35459	5.58338e-11	1.26988e-06	0.167	0.761	-0.594
Por	cytochrome p450 oxidoreductase	-1.10261	6.16769e-11	1.40278e-06	0.729	0.985	-0.256
Endod1	endonuclease domain containing 1	-1.21935	6.18042e-11	1.40568e-06	0.604	1	-0.396
Tvp23b	trans-golgi network vesicle protein 23B	-1.46119	6.25047e-11	1.42161e-06	0.302	0.881	-0.579
Adtrp	androgen dependent TFPI regulating protein	-1.72988	6.31087e-11	1.43535e-06	0.24	0.791	-0.551			X
Ces2a	carboxylesterase 2A	-3.33938	6.34042e-11	1.44206e-06	0.083	0.552	-0.469
Maoa	monoamine oxidase A	-0.935338	6.65553e-11	1.51373e-06	0.948	1	-0.052
Cyp2d10	cytochrome P450, family 2, subfamily d, polypeptide 10	-3.87337	6.86015e-11	1.56027e-06	0.021	0.433	-0.412
Fhl1	four and a half LIM domains 1	-4.44953	6.86015e-11	1.56027e-06	0.021	0.433	-0.412
Ecscr	endothelial cell surface expressed chemotaxis and apoptosis regulator	2.38723	7.39046e-11	1.68089e-06	0.76	0.418	0.342
Ndfip2	Nedd4 family interacting protein 2	-1.11222	7.72753e-11	1.75755e-06	0.74	0.97	-0.23
Phf11a	PHD finger protein 11A	4.66396	7.73903e-11	1.76017e-06	0.5	0.015	0.485
Dynll1	dynein light chain LC8-type 1	1.07452	7.87378e-11	1.79081e-06	0.969	0.955	0.014
Nfe2l2	nuclear factor, erythroid derived 2, like 2	-1.47043	9.01683e-11	2.05079e-06	0.719	0.955	-0.236			X
Rapgefl1	Rap guanine nucleotide exchange factor (GEF)-like 1	-2.49506	9.40945e-11	2.14009e-06	0.042	0.493	-0.451
Eif5a	eukaryotic translation initiation factor 5A	1.01778	9.5326e-11	2.1681e-06	0.99	0.97	0.02
Chmp3	charged multivesicular body protein 3	-1.03174	9.58302e-11	2.17956e-06	0.812	0.97	-0.158
Ifit2	interferon-induced protein with tetratricopeptide repeats 2	3.88058	9.58344e-11	2.17966e-06	0.583	0.09	0.493	X		X
Gm10076	ribosomal protein L41 pseudogene	-1.32144	9.78062e-11	2.2245e-06	0.802	0.955	-0.153
Tcea3	transcription elongation factor A (SII), 3	-1.76354	9.87636e-11	2.24628e-06	0.344	0.836	-0.492
Gbp3	guanylate binding protein 3	3.80487	1.04106e-10	2.3678e-06	0.521	0.03	0.491	X		X
AA467197	expressed sequence AA467197	-1.51313	1.05375e-10	2.39665e-06	0.823	0.97	-0.147
Slc25a24	solute carrier family 25 (mitochondrial carrier, phosphate carrier), member 24	-1.23272	1.06132e-10	2.41386e-06	0.604	0.97	-0.366
Gm3054	predicted gene 3054	-2.54463	1.1594e-10	2.63695e-06	0.115	0.612	-0.497
Tnfrsf1a	tumor necrosis factor receptor superfamily, member 1a	2.26141	1.17896e-10	2.68143e-06	0.76	0.582	0.178			X
Mif	macrophage migration inhibitory factor (glycosylation-inhibiting factor)	1.15698	1.1913e-10	2.70949e-06	1	1	0			X
Macrod2	mono-ADP ribosylhydrolase 2	-2.31419	1.21848e-10	2.7713e-06	0.083	0.552	-0.469
Ripk3	receptor-interacting serine-threonine kinase 3	2.28737	1.22077e-10	2.77652e-06	0.74	0.433	0.307			X
Gde1	glycerophosphodiester phosphodiesterase 1	-2.70137	1.2988e-10	2.954e-06	0.094	0.567	-0.473
Igsf9	immunoglobulin superfamily, member 9	-2.09298	1.39464e-10	3.17198e-06	0.104	0.597	-0.493
Polr2f	polymerase (RNA) II (DNA directed) polypeptide F	1.17467	1.41349e-10	3.21484e-06	0.948	0.91	0.038
Pdia3	protein disulfide isomerase associated 3	0.967572	1.42242e-10	3.23515e-06	0.979	0.985	-0.006
Pank3	pantothenate kinase 3	-1.31659	1.48799e-10	3.38429e-06	0.521	0.955	-0.434
Pllp	plasma membrane proteolipid	-1.9815	1.82684e-10	4.15495e-06	0.083	0.567	-0.484
Vcp	valosin containing protein	1.03227	2.068e-10	4.70346e-06	0.979	0.955	0.024
Slc6a14	solute carrier family 6 (neurotransmitter transporter), member 14	-2.33313	2.07953e-10	4.72968e-06	0.229	0.731	-0.502
Herc6	hect domain and RLD 6	3.58433	2.08942e-10	4.75218e-06	0.542	0.06	0.482	X		X
Tstd1	thiosulfate sulfurtransferase (rhodanese)-like domain containing 1	-1.53183	2.13227e-10	4.84964e-06	0.698	0.955	-0.257
Bphl	biphenyl hydrolase like	-1.64725	2.16711e-10	4.92887e-06	0.271	0.821	-0.55
Msantd4	Myb/SANT-like DNA-binding domain containing 4 with coiled-coils	-1.57081	2.20271e-10	5.00985e-06	0.24	0.806	-0.566
Slc22a23	solute carrier family 22, member 23	-1.52129	2.20845e-10	5.0229e-06	0.5	0.955	-0.455
Cox7c	cytochrome c oxidase subunit 7C	-0.689276	2.30877e-10	5.25106e-06	0.979	1	-0.021
Zfyve21	zinc finger, FYVE domain containing 21	-1.97269	2.32147e-10	5.27995e-06	0.052	0.507	-0.455
Ctsl	cathepsin L	-1.54035	2.35404e-10	5.35403e-06	0.688	0.97	-0.282			X
Hes1	hes family bHLH transcription factor 1	-2.0066	2.35906e-10	5.36544e-06	0.302	0.791	-0.489			X
Tspan1	tetraspanin 1	-0.923005	2.41142e-10	5.48453e-06	0.958	1	-0.042
Spink4	serine peptidase inhibitor, Kazal type 4	-2.26959	2.67992e-10	6.09521e-06	0.042	0.478	-0.436
Prnp	prion protein	-1.87854	2.73418e-10	6.21862e-06	0.146	0.687	-0.541			X
Cmss1	cms small ribosomal subunit 1	-1.1686	2.74973e-10	6.25399e-06	0.99	1	-0.01
Ahcyl2	S-adenosylhomocysteine hydrolase-like 2	-1.26239	3.17596e-10	7.2234e-06	0.844	0.985	-0.141
Tapbpl	TAP binding protein-like	3.03518	3.25766e-10	7.40922e-06	0.646	0.254	0.392			X
Crebrf	CREB3 regulatory factor	-1.57195	3.44908e-10	7.84458e-06	0.24	0.806	-0.566
Ech1	enoyl coenzyme A hydratase 1, peroxisomal	-1.09832	3.47538e-10	7.9044e-06	0.75	0.955	-0.205
Isoc2b	isochorismatase domain containing 2b	-1.98033	3.5348e-10	8.03955e-06	0.115	0.612	-0.497
Uqcrq	ubiquinol-cytochrome c reductase, complex III subunit VII	0.731918	3.56899e-10	8.11731e-06	1	1	0
Slc44a4	solute carrier family 44, member 4	-1.25295	3.61471e-10	8.22129e-06	0.51	0.97	-0.46
Etfa	electron transferring flavoprotein, alpha polypeptide	-0.937307	3.66552e-10	8.33686e-06	0.729	1	-0.271
Misp	mitotic spindle positioning	1.05482	3.76657e-10	8.56669e-06	0.969	0.985	-0.016
Slc25a5	solute carrier family 25 (mitochondrial carrier, adenine nucleotide translocator), member 5	-0.726499	3.8086e-10	8.66228e-06	0.99	1	-0.01			X
A1cf	APOBEC1 complementation factor	-1.63812	3.8135e-10	8.67341e-06	0.229	0.806	-0.577
Gprc5a	G protein-coupled receptor, family C, group 5, member A	-1.60494	3.95265e-10	8.98991e-06	0.344	0.881	-0.537
Gm49431		-2.69824	4.17074e-10	9.48593e-06	0.125	0.582	-0.457
Fzd5	frizzled class receptor 5	-1.40084	4.17478e-10	9.49513e-06	0.146	0.657	-0.511		X	X
Ces2e	carboxylesterase 2E	-2.29216	4.28811e-10	9.75287e-06	0.271	0.746	-0.475
Tmem98	transmembrane protein 98	-1.34554	4.44067e-10	1.00999e-05	0.365	0.896	-0.531			X
Ckmt1	creatine kinase, mitochondrial 1, ubiquitous	-0.854468	4.82849e-10	1.09819e-05	0.979	1	-0.021
Syt8	synaptotagmin VIII	-1.37409	5.05063e-10	1.14872e-05	0.24	0.791	-0.551
Tgtp2	T cell specific GTPase 2	4.57055	5.17242e-10	1.17642e-05	0.469	0.015	0.454
Unc119	unc-119 lipid binding chaperone	-1.63431	5.68471e-10	1.29293e-05	0.229	0.731	-0.502
Strbp	spermatid perinuclear RNA binding protein	-0.998777	5.71177e-10	1.29908e-05	0.698	1	-0.302
Slc25a3	solute carrier family 25 (mitochondrial carrier, phosphate carrier), member 3	-0.618682	5.85744e-10	1.33222e-05	1	1	0
Setd4	SET domain containing 4	-1.74496	5.87002e-10	1.33508e-05	0.167	0.701	-0.534			X
Gm36738	predicted gene, 36738	-1.75011	6.31018e-10	1.43519e-05	0.094	0.582	-0.488
Fmo5	flavin containing monooxygenase 5	-2.51543	6.41598e-10	1.45925e-05	0.073	0.522	-0.449
Nos2	nitric oxide synthase 2, inducible	3.82243	6.70644e-10	1.52531e-05	0.615	0.164	0.451			X
Tgtp1	T cell specific GTPase 1	5.15018	6.78244e-10	1.5426e-05	0.438	0	0.438
Rbx1	ring-box 1	0.917161	7.07613e-10	1.60939e-05	0.958	0.925	0.033
Tm6sf2	transmembrane 6 superfamily member 2	-2.28796	7.37071e-10	1.67639e-05	0.073	0.522	-0.449
Ugt1a7c	UDP glucuronosyltransferase 1 family, polypeptide A7C	-3.62676	7.67364e-10	1.74529e-05	0.01	0.373	-0.363
Cldn8	claudin 8	-4.14904	7.807e-10	1.77562e-05	0	0.343	-0.343
Pdk2	pyruvate dehydrogenase kinase, isoenzyme 2	-3.07654	8.33809e-10	1.89642e-05	0.062	0.478	-0.416
Glul	glutamate-ammonia ligase	-1.82283	8.55457e-10	1.94565e-05	0.312	0.776	-0.464
Ffar4	free fatty acid receptor 4	-1.52929	8.67298e-10	1.97258e-05	0.094	0.567	-0.473			X
Ak3	adenylate kinase 3	-1.10485	9.03624e-10	2.0552e-05	0.635	0.97	-0.335
Tgoln1	trans-golgi network protein	-0.938864	9.24386e-10	2.10242e-05	0.854	1	-0.146
Mt4	metallothionein 4	5.19255	9.78704e-10	2.22596e-05	0.562	0.149	0.413
Muc4	mucin 4	4.48696	9.95024e-10	2.26308e-05	0.552	0.134	0.418
Ier2	immediate early response 2	-1.3235	1.00704e-09	2.29042e-05	0.698	0.94	-0.242
Il1rn	interleukin 1 receptor antagonist	-1.79594	1.02514e-09	2.33157e-05	0.323	0.836	-0.513			X
Ubash3b	ubiquitin associated and SH3 domain containing, B	4.38205	1.08935e-09	2.47762e-05	0.521	0.09	0.431			X
Ctsz	cathepsin Z	0.922975	1.11934e-09	2.54583e-05	0.969	0.985	-0.016
Gdpd1	glycerophosphodiester phosphodiesterase domain containing 1	-1.57325	1.13246e-09	2.57567e-05	0.375	0.851	-0.476
Tef	thyrotroph embryonic factor	-1.41883	1.15982e-09	2.63788e-05	0.094	0.567	-0.473
Kcnk5	potassium channel, subfamily K, member 5	-2.35936	1.25948e-09	2.86455e-05	0.073	0.507	-0.434
Eif3b	eukaryotic translation initiation factor 3, subunit B	1.46549	1.29798e-09	2.95212e-05	0.865	0.701	0.164
Mat2b	methionine adenosyltransferase 2 non-catalytic beta subunit methionine	-1.48013	1.2987e-09	2.95377e-05	0.323	0.821	-0.498
Rab20	RAB20, member RAS oncogene family	-1.1847	1.32286e-09	3.00872e-05	0.135	0.657	-0.522			X
Gstp2	glutathione S-transferase, pi 2	-2.3554	1.35142e-09	3.07366e-05	0.062	0.493	-0.431			X
Mlkl	mixed lineage kinase domain-like	2.6342	1.35254e-09	3.07623e-05	0.698	0.433	0.265
Smim8	small integral membrane protein 8	-1.62184	1.3818e-09	3.14277e-05	0.312	0.791	-0.479
Arl14	ADP-ribosylation factor-like 14	-1.92142	1.42868e-09	3.2494e-05	0.083	0.537	-0.454
Tpd52	tumor protein D52	-0.661783	1.55002e-09	3.52536e-05	0.979	1	-0.021			X
Lima1	LIM domain and actin binding 1	-0.705586	1.65011e-09	3.753e-05	0.969	1	-0.031
Eno3	enolase 3, beta muscle	-1.54287	1.71486e-09	3.90028e-05	0.375	0.851	-0.476
Ginm1	glycoprotein integral membrane 1	-1.3435	1.77107e-09	4.02812e-05	0.292	0.836	-0.544
Clybl	citrate lyase beta like	-1.01462	1.79966e-09	4.09314e-05	0.646	0.985	-0.339
Pdap1	PDGFA associated protein 1	0.998925	1.82587e-09	4.15275e-05	0.938	0.955	-0.017
Mtmr6	myotubularin related protein 6	-1.32785	1.9161e-09	4.35797e-05	0.333	0.866	-0.533
Nme1	NME/NM23 nucleoside diphosphate kinase 1	1.27417	2.00317e-09	4.55602e-05	0.938	0.866	0.072
Hsd3b2	hydroxy-delta-5-steroid dehydrogenase, 3 beta- and steroid delta-isomerase 2	-3.94844	2.04407e-09	4.64904e-05	0	0.328	-0.328
Aspa	aspartoacylase	-2.04879	2.1385e-09	4.8638e-05	0.115	0.582	-0.467
Ndufb7	NADH:ubiquinone oxidoreductase subunit B7	0.806487	2.16246e-09	4.91831e-05	1	0.97	0.03
Malat1	metastasis associated lung adenocarcinoma transcript 1 (non-coding RNA)	-1.77505	2.16252e-09	4.91843e-05	1	1	0
F830016B08Rik	RIKEN cDNA F830016B08 gene	5.98555	2.1984e-09	5.00005e-05	0.417	0	0.417
Hpgd	hydroxyprostaglandin dehydrogenase 15 (NAD)	-1.86672	2.20137e-09	5.00679e-05	0.354	0.851	-0.497
Gnas	GNAS complex locus	-0.630136	2.20723e-09	5.02011e-05	0.958	1	-0.042
Aprt	adenine phosphoribosyl transferase	0.865283	2.39766e-09	5.45324e-05	0.958	1	-0.042
Tnni1	troponin I, skeletal, slow 1	-1.77931	2.42517e-09	5.51582e-05	0.156	0.657	-0.501
Mrpl23	mitochondrial ribosomal protein L23	1.34181	2.48981e-09	5.66281e-05	0.875	0.806	0.069
Uqcr10	ubiquinol-cytochrome c reductase, complex III subunit X	0.737184	2.60473e-09	5.92419e-05	1	1	0
Cyp2j6	cytochrome P450, family 2, subfamily j, polypeptide 6	-1.53881	2.70303e-09	6.14777e-05	0.344	0.866	-0.522
Papss1	3'-phosphoadenosine 5'-phosphosulfate synthase 1	-1.21487	2.70449e-09	6.15109e-05	0.458	0.91	-0.452
Cda	cytidine deaminase	-1.8066	2.71108e-09	6.16609e-05	0.375	0.806	-0.431
Cideb	cell death-inducing DNA fragmentation factor, alpha subunit-like effector B	-1.56871	2.71543e-09	6.17597e-05	0.167	0.687	-0.52
4931406C07Rik	RIKEN cDNA 4931406C07 gene	-1.20079	2.90343e-09	6.60356e-05	0.656	0.97	-0.314
Retreg1	reticulophagy regulator 1	-1.94671	2.9904e-09	6.80138e-05	0.354	0.821	-0.467
Pkdcc	protein kinase domain containing, cytoplasmic	-1.61058	3.23366e-09	7.35464e-05	0.104	0.582	-0.478
Suclg2	succinate-Coenzyme A ligase, GDP-forming, beta subunit	-0.9067	3.27434e-09	7.44716e-05	0.802	0.97	-0.168
Fahd1	fumarylacetoacetate hydrolase domain containing 1	-1.17951	3.28757e-09	7.47725e-05	0.49	0.925	-0.435
Pnrc1	proline-rich nuclear receptor coactivator 1	-1.10545	3.33099e-09	7.57601e-05	0.698	0.97	-0.272
Tcim	transcriptional and immune response regulator	-1.64425	3.37847e-09	7.684e-05	0.292	0.761	-0.469			X
Gm4841	predicted gene 4841	5.84235	3.55996e-09	8.09678e-05	0.427	0.015	0.412
Prr14	proline rich 14	-1.83792	3.64156e-09	8.28237e-05	0.094	0.537	-0.443
Abtb2	ankyrin repeat and BTB domain containing 2	-1.74248	3.6488e-09	8.29884e-05	0.104	0.537	-0.433
Acvr1b	activin A receptor, type 1B	-1.8746	3.81725e-09	8.68195e-05	0.115	0.582	-0.467		X	X
Kifc3	kinesin family member C3	-1.5219	3.90136e-09	8.87326e-05	0.146	0.642	-0.496
Gbp10	guanylate-binding protein 10	5.30593	3.91845e-09	8.91213e-05	0.406	0	0.406	X		X
Gab2	growth factor receptor bound protein 2-associated protein 2	1.76116	4.17612e-09	9.49816e-05	0.854	0.627	0.227			X
Gm44079		-3.56347	4.19403e-09	9.53889e-05	0.031	0.403	-0.372
Ncl	nucleolin	0.940509	4.43388e-09	0.000100844	0.958	0.985	-0.027
Naprt	nicotinate phosphoribosyltransferase	-1.54788	4.52674e-09	0.000102956	0.135	0.627	-0.492
Ndufs6	NADH:ubiquinone oxidoreductase core subunit S6	0.838712	4.66609e-09	0.000106126	0.969	0.985	-0.016
Yipf4	Yip1 domain family, member 4	-1.23643	4.84906e-09	0.000110287	0.344	0.896	-0.552
Appl2	adaptor protein, phosphotyrosine interaction, PH domain and leucine zipper containing 2	-1.02071	4.90279e-09	0.000111509	0.344	0.91	-0.566			X
Tmc5	transmembrane channel-like gene family 5	2.27784	5.16438e-09	0.000117459	0.698	0.328	0.37
Sox6	SRY (sex determining region Y)-box 6	-4.20035	5.29592e-09	0.00012045	0	0.313	-0.313
Sult1c2	sulfotransferase family, cytosolic, 1C, member 2	-4.07578	5.33922e-09	0.000121435	0.01	0.343	-0.333
Ckap4	cytoskeleton-associated protein 4	3.13545	5.40518e-09	0.000122935	0.573	0.179	0.394
Tmc8	transmembrane channel-like gene family 8	-2.17363	5.54579e-09	0.000126133	0.052	0.433	-0.381
D8Ertd738e	DNA segment, Chr 8, ERATO Doi 738, expressed	0.903522	5.63494e-09	0.000128161	0.938	0.94	-0.002
Gadd45a	growth arrest and DNA-damage-inducible 45 alpha	-1.39533	5.79205e-09	0.000131734	0.177	0.657	-0.48
Irs2	insulin receptor substrate 2	-1.96882	5.81074e-09	0.00013216	0.104	0.552	-0.448			X
Psma5	proteasome subunit alpha 5	0.973471	5.88536e-09	0.000133857	0.927	0.896	0.031
Slc26a3	solute carrier family 26, member 3	-1.25846	6.02347e-09	0.000136998	0.594	0.94	-0.346
Eif4ebp1	eukaryotic translation initiation factor 4E binding protein 1	1.21063	6.21252e-09	0.000141298	0.917	0.836	0.081
Zfp36l2	zinc finger protein 36, C3H type-like 2	-1.25358	6.32368e-09	0.000143826	0.406	0.881	-0.475			X
Pyroxd1	pyridine nucleotide-disulphide oxidoreductase domain 1	-1.43895	6.65572e-09	0.000151378	0.292	0.806	-0.514
Fgfr2	fibroblast growth factor receptor 2	-1.27813	6.66366e-09	0.000151558	0.333	0.836	-0.503			X
Asns	asparagine synthetase	1.32788	6.86323e-09	0.000156097	0.865	0.627	0.238
Zbtb7c	zinc finger and BTB domain containing 7C	-2.31641	6.93625e-09	0.000157758	0.01	0.343	-0.333
Slc25a1	solute carrier family 25 (mitochondrial carrier, citrate transporter), member 1	1.10563	6.98417e-09	0.000158848	0.917	0.91	0.007
Slc20a1	solute carrier family 20, member 1	-2.22119	7.2302e-09	0.000164444	0.385	0.836	-0.451
Ciao1	cytosolic iron-sulfur protein assembly 1	-1.70435	7.28883e-09	0.000165777	0.115	0.567	-0.452
Itih5	inter-alpha-trypsin inhibitor, heavy chain 5	-0.970333	7.71157e-09	0.000175392	0.781	0.985	-0.204
Pmvk	phosphomevalonate kinase	1.06301	8.07429e-09	0.000183642	0.927	0.866	0.061
Dusp1	dual specificity phosphatase 1	-1.5175	8.2783e-09	0.000188282	0.156	0.642	-0.486			X
Gm17322	ADP-ribosylation factor-like 6 interacting protein 1 pseudogene	-2.52174	8.60564e-09	0.000195727	0.042	0.418	-0.376
Bnip3l	BCL2/adenovirus E1B interacting protein 3-like	-1.03792	9.19108e-09	0.000209042	0.812	0.955	-0.143
Plscr1	phospholipid scramblase 1	-1.25723	9.67319e-09	0.000220007	0.521	0.955	-0.434	X		X
D430001F17Rik	RIKEN cDNA D430001F17 gene	-1.28169	1.03942e-08	0.000236406	0.094	0.537	-0.443
Tsc22d4		-1.23113	1.05165e-08	0.000239188	0.417	0.925	-0.508
Calm2	calmodulin 2	-0.781877	1.05178e-08	0.000239216	0.938	1	-0.062
Cyp2s1	cytochrome P450, family 2, subfamily s, polypeptide 1	-1.42485	1.06987e-08	0.00024333	0.542	0.925	-0.383
Rida	reactive intermediate imine deaminase A homolog	-1.89464	1.09304e-08	0.000248602	0.094	0.522	-0.428
St6galnac6	ST6 (alpha-N-acetyl-neuraminyl-2,3-beta-galactosyl-1,3)-N-acetylgalactosaminide alpha-2,6-sialyltransferase 6	-1.23761	1.10361e-08	0.000251005	0.333	0.836	-0.503
Galnt7	polypeptide N-acetylgalactosaminyltransferase 7	-1.13735	1.13326e-08	0.00025775	0.688	1	-0.312
Parp11	poly (ADP-ribose) polymerase family, member 11	3.52721	1.13446e-08	0.000258021	0.542	0.164	0.378
Papss2	3'-phosphoadenosine 5'-phosphosulfate synthase 2	-1.49511	1.142e-08	0.000259738	0.573	0.94	-0.367
Usp53	ubiquitin specific peptidase 53	-1.22101	1.14813e-08	0.000261132	0.635	0.94	-0.305
Rac1	Rac family small GTPase 1	0.765444	1.17296e-08	0.000266779	0.969	0.955	0.014			X
Dip2a	disco interacting protein 2 homolog A	-1.07482	1.18767e-08	0.000270123	0.188	0.701	-0.513
H2-Q6	histocompatibility 2, Q region locus 6	4.82804	1.22075e-08	0.000277648	0.385	0	0.385
Ccni	cyclin I	-1.14598	1.24423e-08	0.000282987	0.583	0.955	-0.372
Pigp	phosphatidylinositol glycan anchor biosynthesis, class P	-1.40245	1.305e-08	0.00029681	0.375	0.836	-0.461
Gm47914		-2.06884	1.34137e-08	0.000305082	0.062	0.463	-0.401
Rsrp1	arginine/serine rich protein 1	-1.12222	1.36157e-08	0.000309676	0.667	0.985	-0.318
Snd1	staphylococcal nuclease and tudor domain containing 1	1.27271	1.4014e-08	0.000318733	0.938	0.881	0.057
Ptma	prothymosin alpha	0.693161	1.41611e-08	0.000322079	1	1	0
Cycs	cytochrome c, somatic	0.834709	1.45821e-08	0.000331654	0.969	0.985	-0.016
Pink1	PTEN induced putative kinase 1	-1.21148	1.47767e-08	0.000336081	0.229	0.761	-0.532
Zfp467	zinc finger protein 467	-1.98495	1.52371e-08	0.000346553	0.042	0.418	-0.376
Nedd8	neural precursor cell expressed, developmentally down-regulated gene 8	0.858638	1.53167e-08	0.000348363	0.979	0.97	0.009
Mapk3	mitogen-activated protein kinase 3	-0.982775	1.56778e-08	0.000356576	0.677	0.91	-0.233			X
5430427M07Rik	RIKEN cDNA 5430427M07 gene	-1.47569	1.57509e-08	0.000358237	0.073	0.478	-0.405
Sirt3	sirtuin 3	-1.27218	1.58639e-08	0.000360809	0.208	0.731	-0.523
Tfcp2l1	transcription factor CP2-like 1	-1.19063	1.59594e-08	0.00036298	0.656	0.896	-0.24
Lrch1	leucine-rich repeats and calponin homology (CH) domain containing 1	1.872	1.60759e-08	0.000365631	0.812	0.612	0.2			X
Golga5	golgin A5	-1.32493	1.67983e-08	0.000382062	0.219	0.731	-0.512
B430010I23Rik	RIKEN cDNA B430010I23 gene	-1.41494	1.69117e-08	0.000384641	0.083	0.493	-0.41
Tmigd1	transmembrane and immunoglobulin domain containing 1	-3.90751	1.73681e-08	0.00039502	0.052	0.418	-0.366
Cct7	chaperonin containing TCP1 subunit 7	0.910867	1.75603e-08	0.00039939	0.958	0.97	-0.012
Psmd1	proteasome (prosome, macropain) 26S subunit, non-ATPase, 1	1.10096	1.7649e-08	0.000401409	0.875	0.866	0.009
Clmn	calmin	-1.03182	1.78016e-08	0.000404879	0.781	0.97	-0.189
Smim27	small integral membrane protein 27	-2.01462	1.79077e-08	0.000407293	0.031	0.388	-0.357
Sytl1	synaptotagmin-like 1	-1.38928	1.93404e-08	0.000439878	0.115	0.567	-0.452
Olfr56		4.37393	1.97858e-08	0.000450009	0.417	0.03	0.387
Tpt1	tumor protein, translationally-controlled 1	-0.533848	2.01488e-08	0.000458265	1	1	0
E2f5	E2F transcription factor 5	-1.34935	2.03128e-08	0.000461995	0.198	0.701	-0.503
Tgm3	transglutaminase 3, E polypeptide	-4.45403	2.06025e-08	0.000468583	0.042	0.388	-0.346
Lars		1.39832	2.09627e-08	0.000476775	0.833	0.701	0.132
Sema4b	sema domain, immunoglobulin domain (Ig), transmembrane domain (TM) and short cytoplasmic domain, (semaphorin) 4B	-1.43672	2.10599e-08	0.000478986	0.229	0.731	-0.502
Mertk	MER proto-oncogene tyrosine kinase	-2.05003	2.154e-08	0.000489905	0.167	0.612	-0.445			X
Per3	period circadian clock 3	-1.9596	2.20664e-08	0.000501879	0.094	0.507	-0.413
Chmp5	charged multivesicular body protein 5	-1.116	2.27636e-08	0.000517734	0.594	0.955	-0.361
Gstk1	glutathione S-transferase kappa 1	-1.44192	2.31232e-08	0.000525914	0.125	0.582	-0.457
Eif1a	eukaryotic translation initiation factor 1A	1.28622	2.33934e-08	0.000532059	0.844	0.881	-0.037
Gstm3	glutathione S-transferase, mu 3	-1.67047	2.34454e-08	0.000533242	0.135	0.597	-0.462
Atp6v1e1	ATPase, H+ transporting, lysosomal V1 subunit E1	-0.975996	2.4304e-08	0.000552769	0.771	0.94	-0.169
Gm28512		-2.10868	2.43955e-08	0.000554852	0.062	0.448	-0.386
Tesk2	testis-specific kinase 2	-1.45075	2.4983e-08	0.000568214	0.292	0.776	-0.484
Mt2	metallothionein 2	3.86367	2.50141e-08	0.000568922	0.531	0.164	0.367	X		X
Snx7	sorting nexin 7	-1.44416	2.53153e-08	0.000575771	0.229	0.716	-0.487
Gm15401	predicted gene 15401	-1.69741	2.56352e-08	0.000583048	0.094	0.522	-0.428
Ccnd2	cyclin D2	1.11155	2.59032e-08	0.000589143	0.99	0.91	0.08
Cfl1	cofilin 1, non-muscle	0.785865	2.64395e-08	0.000601341	0.969	1	-0.031
Polg2	polymerase (DNA directed), gamma 2, accessory subunit	-0.793215	2.74725e-08	0.000624835	0.083	0.507	-0.424
Dsp	desmoplakin	-0.865636	2.78843e-08	0.000634201	0.906	0.97	-0.064
Sertad3	SERTA domain containing 3	-1.81806	2.79207e-08	0.000635029	0.073	0.478	-0.405
Rnf5	ring finger protein 5	-1.58594	2.87923e-08	0.000654853	0.177	0.642	-0.465
Fbxo25	F-box protein 25	-1.20771	2.88263e-08	0.000655626	0.375	0.91	-0.535
Psmc3	proteasome (prosome, macropain) 26S subunit, ATPase 3	0.992735	2.889e-08	0.000657074	0.906	0.94	-0.034
Gmds	GDP-mannose 4, 6-dehydratase	1.08719	2.91214e-08	0.000662337	1	0.97	0.03
Prkg2	protein kinase, cGMP-dependent, type II	-1.73811	2.97743e-08	0.000677188	0.094	0.507	-0.413
Stat2	signal transducer and activator of transcription 2	1.54547	3.09675e-08	0.000704324	0.698	0.358	0.34	X		X
Aqp4	aquaporin 4	-1.88413	3.15431e-08	0.000717416	0.667	0.94	-0.273			X
2810013P06Rik	RIKEN cDNA 2810013P06 gene	-1.53095	3.20535e-08	0.000729025	0.156	0.627	-0.471
Hist1h1e		-1.26068	3.26224e-08	0.000741964	0.615	0.91	-0.295
Cyp2d9	cytochrome P450, family 2, subfamily d, polypeptide 9	-3.21941	3.35921e-08	0.000764018	0.021	0.343	-0.322
Ank	progressive ankylosis	-1.89002	3.38299e-08	0.000769428	0.219	0.687	-0.468
2300009A05Rik	RIKEN cDNA 2300009A05 gene	-1.29346	3.414e-08	0.00077648	0.219	0.731	-0.512
Rbp2	retinol binding protein 2, cellular	-3.98977	3.4322e-08	0.000780618	0.052	0.403	-0.351
Trabd2b	TraB domain containing 2B	-3.55009	3.44398e-08	0.000783299	0.01	0.313	-0.303
Ubb	ubiquitin B	-0.733248	3.46252e-08	0.000787516	1	1	0
Nbeal1	neurobeachin like 1	-0.945191	3.55825e-08	0.000809289	0.635	0.97	-0.335
Hist1h2be		-1.68465	3.71002e-08	0.000843808	0.042	0.403	-0.361
Mboat2	membrane bound O-acyltransferase domain containing 2	-2.00335	3.75893e-08	0.000854931	0.052	0.418	-0.366
Slc25a20	solute carrier family 25 (mitochondrial carnitine/acylcarnitine translocase), member 20	-1.54996	3.82448e-08	0.00086984	0.385	0.821	-0.436
4833439L19Rik	RIKEN cDNA 4833439L19 gene	-1.08855	3.94636e-08	0.00089756	0.531	0.925	-0.394
Saa1	serum amyloid A 1	-7.06474	4.09077e-08	0.000930404	0.052	0.388	-0.336			X
Mkrn1	makorin, ring finger protein, 1	-0.896551	4.19795e-08	0.000954781	0.76	0.97	-0.21
Hist1h4h		-1.39592	4.38564e-08	0.000997471	0.042	0.403	-0.361
Gm11867		-2.79059	4.45511e-08	0.00101327	0.01	0.313	-0.303
Vamp4	vesicle-associated membrane protein 4	-1.19695	4.50514e-08	0.00102465	0.344	0.836	-0.492
Ly6g2	lymphocyte antigen 6 family member G2	-0.961285	4.52392e-08	0.00102892	0.083	0.507	-0.424
Neurl3	neuralized E3 ubiquitin protein ligase 3	1.35345	4.53093e-08	0.00103052	0.885	0.791	0.094
Trp53inp1	transformation related protein 53 inducible nuclear protein 1	-1.93744	4.59185e-08	0.00104437	0.25	0.687	-0.437
Pgm2	phosphoglucomutase 2	-1.19368	4.67492e-08	0.00106326	0.406	0.896	-0.49
Entr1	endosome associated trafficking regulator 1	-1.04771	4.68963e-08	0.00106661	0.219	0.731	-0.512
Sqor	sulfide quinone oxidoreductase	-0.83434	4.81935e-08	0.00109611	0.729	0.985	-0.256
Ndrg2	N-myc downstream regulated gene 2	-1.13553	4.83702e-08	0.00110013	0.594	0.925	-0.331
Pex13	peroxisomal biogenesis factor 13	-1.2559	4.89698e-08	0.00111377	0.177	0.642	-0.465
Slc31a1	solute carrier family 31, member 1	-0.87688	4.92957e-08	0.00112118	0.594	0.985	-0.391		X	X
Pla2g10os	phospholipase A2, group X, opposite strand	-1.23622	4.9397e-08	0.00112349	0.24	0.731	-0.491
Tnik	TRAF2 and NCK interacting kinase	2.06259	5.07776e-08	0.00115489	0.771	0.567	0.204
Lipg	lipase, endothelial	-1.10859	5.1013e-08	0.00116024	0.219	0.731	-0.512
Stradb	STE20-related kinase adaptor beta	-1.31637	5.14565e-08	0.00117033	0.083	0.493	-0.41
Slc5a3	solute carrier family 5 (inositol transporters), member 3	-1.38088	5.27188e-08	0.00119904	0.333	0.821	-0.488
Elmo1	engulfment and cell motility 1	2.23711	5.46197e-08	0.00124227	0.677	0.373	0.304
Cdk8	cyclin dependent kinase 8	-0.826289	5.73338e-08	0.001304	0.854	1	-0.146
Sema4a	sema domain, immunoglobulin domain (Ig), transmembrane domain (TM) and short cytoplasmic domain, (semaphorin) 4A	-1.11595	6.09942e-08	0.00138725	0.24	0.776	-0.536			X
Ssr4	signal sequence receptor, delta	0.708191	6.12553e-08	0.00139319	0.979	1	-0.021
Hbp1	high mobility group box transcription factor 1	-1.2355	6.17532e-08	0.00140452	0.198	0.687	-0.489
Dusp5	dual specificity phosphatase 5	-1.55723	6.2423e-08	0.00141975	0.281	0.731	-0.45
AY036118	cDNA sequence AY036118	-1.08277	6.33166e-08	0.00144007	0.885	1	-0.115
Serping1	serine (or cysteine) peptidase inhibitor, clade G, member 1	5.27775	6.4014e-08	0.00145594	0.354	0	0.354	X		X
Pccb	propionyl Coenzyme A carboxylase, beta polypeptide	-1.55339	6.45047e-08	0.00146709	0.177	0.627	-0.45
Foxo3	forkhead box O3	-1.50252	6.48112e-08	0.00147406	0.469	0.896	-0.427			X
Ido2	indoleamine 2,3-dioxygenase 2	4.92653	6.4868e-08	0.00147536	0.375	0.015	0.36
Psma4	proteasome subunit alpha 4	0.854658	6.57456e-08	0.00149532	0.948	0.91	0.038
Atp5g1		0.729515	6.73017e-08	0.00153071	1	0.985	0.015
Inpp4b	inositol polyphosphate-4-phosphatase, type II	-2.12404	6.80541e-08	0.00154782	0.052	0.403	-0.351
Etfrf1	electron transfer flavoprotein regulatory factor 1	-1.39999	6.84178e-08	0.00155609	0.115	0.552	-0.437
Rnf130	ring finger protein 130	-0.95647	6.97267e-08	0.00158586	0.344	0.836	-0.492
Rbm7	RNA binding motif protein 7	-0.843331	7.47987e-08	0.00170122	0.229	0.746	-0.517
Stxbp6	syntaxin binding protein 6 (amisyn)	-1.11578	7.53431e-08	0.0017136	0.427	0.896	-0.469
Gm16599	predicted gene, 16599	-1.5593	7.55554e-08	0.00171843	0.094	0.507	-0.413
Prss30	serine protease 30	-2.35995	7.6057e-08	0.00172984	0.031	0.358	-0.327
Apol7a	apolipoprotein L 7a	2.18187	7.90644e-08	0.00179824	0.583	0.209	0.374			X
Cbr2	carbonyl reductase 2	-2.01341	8.11584e-08	0.00184587	0.115	0.507	-0.392
Cd47	CD47 antigen (Rh-related antigen, integrin-associated signal transducer)	0.931411	8.31967e-08	0.00189223	0.927	0.955	-0.028			X
Snrpg	small nuclear ribonucleoprotein polypeptide G	1.11551	8.32979e-08	0.00189453	0.948	0.851	0.097
Abhd6	abhydrolase domain containing 6	-1.61522	8.50273e-08	0.00193386	0.406	0.91	-0.504
Coro1b	coronin, actin binding protein 1B	-1.2378	8.50407e-08	0.00193417	0.115	0.537	-0.422
Wdyhv1		-2.12827	8.55722e-08	0.00194626	0.062	0.418	-0.356
Gm49144		-4.49967	8.66708e-08	0.00197124	0	0.269	-0.269
Thbs4	thrombospondin 4	-3.47381	8.66708e-08	0.00197124	0	0.269	-0.269			X
Gchfr	GTP cyclohydrolase I feedback regulator	-1.73567	8.81028e-08	0.00200381	0.188	0.627	-0.439
Fam234a	family with sequence similarity 234, member A	-0.942327	8.86221e-08	0.00201562	0.635	0.97	-0.335
Ndufa1	NADH:ubiquinone oxidoreductase subunit A1	-1.03269	8.86221e-08	0.00201562	0.656	0.94	-0.284
Naip1	NLR family, apoptosis inhibitory protein 1	-1.35973	8.89669e-08	0.00202346	0.438	0.836	-0.398
Ptprf	protein tyrosine phosphatase receptor type F	-1.06906	8.91325e-08	0.00202723	0.333	0.851	-0.518
Cat	catalase	-1.38861	8.9895e-08	0.00204457	0.219	0.701	-0.482
Stk17b	serine/threonine kinase 17b (apoptosis-inducing)	-1.52741	9.08953e-08	0.00206732	0.323	0.836	-0.513
Catspere2	cation channel sperm associated auxiliary subunit epsilon 2	-3.23778	9.18264e-08	0.0020885	0.01	0.299	-0.289
Nsmce3	NSE3 homolog, SMC5-SMC6 complex component	-1.36428	9.58172e-08	0.00217927	0.135	0.567	-0.432
Pycard	PYD and CARD domain containing	1.34808	9.82607e-08	0.00223484	0.917	0.881	0.036			X
Mrpl20	mitochondrial ribosomal protein L20	0.83125	9.94587e-08	0.00226209	0.958	0.94	0.018
Cars		1.86416	1.0051e-07	0.00228599	0.708	0.463	0.245
Ndufa4	Ndufa4, mitochondrial complex associated	0.750482	1.01495e-07	0.0023084	0.99	1	-0.01
Ids	iduronate 2-sulfatase	-1.47986	1.02433e-07	0.00232974	0.115	0.537	-0.422
2200002D01Rik	RIKEN cDNA 2200002D01 gene	-0.906105	1.03374e-07	0.00235113	0.958	1	-0.042
Dhrs3	dehydrogenase/reductase 3	-1.5574	1.06237e-07	0.00241625	0.125	0.537	-0.412
Zfp608	zinc finger protein 608	-1.37441	1.07695e-07	0.00244942	0.312	0.821	-0.509
Pheta1	PH domain containing endocytic trafficking adaptor 1	-1.56421	1.08707e-07	0.00247244	0.125	0.537	-0.412
Edn1	endothelin 1	-3.67842	1.09027e-07	0.0024797	0.167	0.537	-0.37		X	X
Mfhas1	malignant fibrous histiocytoma amplified sequence 1	-1.60574	1.09278e-07	0.00248542	0.073	0.448	-0.375			X
Zfp618	zinc finger protein 618	-2.62474	1.16069e-07	0.00263987	0.031	0.343	-0.312
Gm12185	predicted gene 12185	4.36541	1.19587e-07	0.0027199	0.365	0.015	0.35
Ostf1	osteoclast stimulating factor 1	-0.926545	1.21177e-07	0.00275605	0.729	0.955	-0.226
Dhrs1	dehydrogenase/reductase 1	-0.991968	1.2239e-07	0.00278363	0.365	0.866	-0.501
Ceacam18	CEA cell adhesion molecule 18	-2.51735	1.22402e-07	0.00278391	0.052	0.388	-0.336
Vat1	vesicle amine transport 1	-1.88196	1.22934e-07	0.002796	0.094	0.478	-0.384
Selenom	selenoprotein M	2.17471	1.24632e-07	0.00283463	0.76	0.642	0.118
a	nonagouti	-1.31941	1.25479e-07	0.00285389	0.104	0.522	-0.418
Snrpe	small nuclear ribonucleoprotein E	0.953027	1.26489e-07	0.00287688	0.938	0.97	-0.032
Acer1	alkaline ceramidase 1	-1.29472	1.27464e-07	0.00289904	0.135	0.582	-0.447
Prr15l	proline rich 15-like	-0.98755	1.2747e-07	0.00289919	0.823	0.94	-0.117
Fads2	fatty acid desaturase 2	1.36804	1.37813e-07	0.00313442	0.792	0.642	0.15
Cryz	crystallin, zeta	-1.38941	1.39266e-07	0.00316747	0.177	0.612	-0.435
Tuba1c	tubulin, alpha 1C	0.861471	1.39729e-07	0.00317799	0.927	0.955	-0.028
Naip6	NLR family, apoptosis inhibitory protein 6	-1.32194	1.40082e-07	0.00318602	0.208	0.701	-0.493
Rnf32	ring finger protein 32	-1.62065	1.40405e-07	0.00319337	0.177	0.627	-0.45
Immp1l	IMP1 inner mitochondrial membrane peptidase-like (S. cerevisiae)	-0.958115	1.43432e-07	0.00326223	0.323	0.866	-0.543
Zswim5	zinc finger SWIM-type containing 5	2.707	1.45615e-07	0.00331188	0.562	0.224	0.338
Dcxr	dicarbonyl L-xylulose reductase	-1.0741	1.47504e-07	0.00335484	0.688	0.925	-0.237
Kalrn	kalirin, RhoGEF kinase	-1.22739	1.50119e-07	0.0034143	0.135	0.567	-0.432
Prpsap1	phosphoribosyl pyrophosphate synthetase-associated protein 1	1.49844	1.51223e-07	0.00343942	0.771	0.701	0.07
Tob1	transducer of ErbB-2.1	-1.0405	1.52626e-07	0.00347133	0.594	0.955	-0.361
Filip1l	filamin A interacting protein 1-like	-1.29073	1.55827e-07	0.00354413	0.271	0.761	-0.49
Ces2c	carboxylesterase 2C	-1.8544	1.56472e-07	0.00355879	0.417	0.821	-0.404
Usp16	ubiquitin specific peptidase 16	1.15541	1.58093e-07	0.00359567	0.833	0.821	0.012
Ppp1r14b	protein phosphatase 1, regulatory inhibitor subunit 14B	0.999384	1.59399e-07	0.00362536	0.938	0.881	0.057			X
Hbegf	heparin-binding EGF-like growth factor	-1.36838	1.62276e-07	0.0036908	0.646	0.91	-0.264		X	X
Chmp1b	charged multivesicular body protein 1B	-1.07977	1.65423e-07	0.00376238	0.417	0.896	-0.479
Psat1	phosphoserine aminotransferase 1	2.26329	1.66542e-07	0.00378782	0.635	0.328	0.307
Mthfs	5, 10-methenyltetrahydrofolate synthetase	-1.78002	1.67987e-07	0.00382069	0.083	0.463	-0.38
Lrrc51	leucine rich repeat containing 51	-1.71851	1.72353e-07	0.00391999	0.135	0.537	-0.402
Gm37768		-1.11503	1.72532e-07	0.00392407	0.062	0.418	-0.356
Kctd6	potassium channel tetramerisation domain containing 6	-1.73795	1.73687e-07	0.00395034	0.031	0.343	-0.312
Ccdc66	coiled-coil domain containing 66	-1.4735	1.76343e-07	0.00401075	0.094	0.478	-0.384
Gm20528		-2.36145	1.79907e-07	0.0040918	0.104	0.478	-0.374
2810459M11Rik	RIKEN cDNA 2810459M11 gene	-2.48068	1.83902e-07	0.00418267	0.031	0.343	-0.312
Eif1	eukaryotic translation initiation factor 1	-0.560725	1.86088e-07	0.00423239	1	1	0
Vwa8	von Willebrand factor A domain containing 8	-1.24844	1.86196e-07	0.00423484	0.49	0.91	-0.42
Cipc	CLOCK interacting protein, circadian	-1.04997	1.90614e-07	0.00433532	0.271	0.731	-0.46
Tbrg1	transforming growth factor beta regulated gene 1	0.830734	1.90921e-07	0.0043423	0.948	0.955	-0.007
Pcsk5	proprotein convertase subtilisin/kexin type 5	-2.35701	1.92093e-07	0.00436897	0.125	0.507	-0.382
Btnl1	butyrophilin-like 1	3.67079	1.92093e-07	0.00436897	0.427	0.075	0.352
Phgr1	proline/histidine/glycine-rich 1	-0.882337	1.92903e-07	0.00438738	0.958	0.985	-0.027
Tmem220	transmembrane protein 220	-1.22764	1.94394e-07	0.0044213	0.083	0.463	-0.38
Pard3bos1	par-3 family cell polarity regulator beta, opposite strand 1	-1.11411	2.00929e-07	0.00456992	0.125	0.537	-0.412
Trp53i11	transformation related protein 53 inducible protein 11	-1.30772	2.00929e-07	0.00456992	0.125	0.537	-0.412
Tmem14c	transmembrane protein 14C	-0.740077	2.02975e-07	0.00461647	0.802	1	-0.198			X
Cyp2d12	cytochrome P450, family 2, subfamily d, polypeptide 12	-4.33291	2.15813e-07	0.00490845	0	0.254	-0.254
Mknk2	MAP kinase-interacting serine/threonine kinase 2	-0.974287	2.16517e-07	0.00492447	0.344	0.851	-0.507			X
Slc12a6	solute carrier family 12, member 6	-1.25556	2.1762e-07	0.00494956	0.312	0.776	-0.464
Agtrap	angiotensin II, type I receptor-associated protein	2.47757	2.22457e-07	0.00505956	0.635	0.448	0.187
Sidt1	SID1 transmembrane family, member 1	2.38286	2.22998e-07	0.00507187	0.615	0.284	0.331
1010001N08Rik		-1.75008	2.24307e-07	0.00510164	0.073	0.433	-0.36
Itm2b	integral membrane protein 2B	-0.986812	2.31044e-07	0.00525487	0.938	0.985	-0.047
Gcnt3	glucosaminyl (N-acetyl) transferase 3, mucin type	-3.82587	2.34567e-07	0.00533499	0.01	0.284	-0.274
Cxadr	coxsackie virus and adenovirus receptor	-1.09008	2.38226e-07	0.00541821	0.688	0.955	-0.267
Sec61a1	SEC61 translocon subunit alpha 1	1.0931	2.42491e-07	0.00551521	0.844	0.896	-0.052
Serinc5	serine incorporator 5	-1.32696	2.45202e-07	0.00557688	0.208	0.687	-0.479			X
Ccdc68	coiled-coil domain containing 68	-0.900597	2.47305e-07	0.0056247	0.396	0.896	-0.5
Aqp11	aquaporin 11	-1.10406	2.504e-07	0.0056951	0.198	0.657	-0.459
Sbds	SBDS ribosome maturation factor	-0.939678	2.56789e-07	0.00584041	0.615	0.94	-0.325			X
Plscr4	phospholipid scramblase 4	-3.09665	2.57904e-07	0.00586578	0.01	0.284	-0.274
Rasa4	RAS p21 protein activator 4	3.6012	2.611e-07	0.00593847	0.49	0.149	0.341
Cct3	chaperonin containing TCP1 subunit 3	1.01255	2.61412e-07	0.00594555	0.906	0.851	0.055
Il17re	interleukin 17 receptor E	-1.00828	2.62181e-07	0.00596305	0.094	0.493	-0.399			X
Csta1	cystatin A1	-2.57774	2.66171e-07	0.00605378	0.01	0.284	-0.274
Mpc1	mitochondrial pyruvate carrier 1	-0.853671	2.66467e-07	0.00606052	0.781	0.97	-0.189
Tmem30b	transmembrane protein 30B	-0.910442	2.6997e-07	0.0061402	0.312	0.806	-0.494
Lrrc19	leucine rich repeat containing 19	-1.16243	2.72301e-07	0.00619322	0.312	0.791	-0.479			X
Smarca4	SWI/SNF related, matrix associated, actin dependent regulator of chromatin, subfamily a, member 4	1.25827	2.7265e-07	0.00620115	0.833	0.821	0.012
Ephx2	epoxide hydrolase 2, cytoplasmic	-2.49178	2.74808e-07	0.00625022	0.042	0.358	-0.316
Aldh1a7	aldehyde dehydrogenase family 1, subfamily A7	-2.60155	2.82414e-07	0.00642321	0.042	0.358	-0.316
Oxr1	oxidation resistance 1	-1.67253	2.82909e-07	0.00643449	0.333	0.761	-0.428
Itga6	integrin alpha 6	0.905955	2.9021e-07	0.00660054	0.938	0.896	0.042
Casp3	caspase 3	1.31731	2.98286e-07	0.00678423	0.854	0.791	0.063	X		X
P2rx4	purinergic receptor P2X, ligand-gated ion channel 4	-1.42174	2.9837e-07	0.00678613	0.146	0.582	-0.436		X	X
Slc10a2	solute carrier family 10, member 2	-0.622826	2.98381e-07	0.00678639	0.344	0.851	-0.507
Gmppb	GDP-mannose pyrophosphorylase B	1.61068	2.98766e-07	0.00679514	0.781	0.716	0.065
Ldha	lactate dehydrogenase A	-0.683521	3.02863e-07	0.00688831	0.99	1	-0.01
Eif4a1	eukaryotic translation initiation factor 4A1	0.657463	3.02863e-07	0.00688831	1	1	0
Akr1c14	aldo-keto reductase family 1, member C14	-1.35498	3.11727e-07	0.00708991	0.115	0.507	-0.392
Klf3	Kruppel-like transcription factor 3 (basic)	-0.86709	3.13682e-07	0.00713439	0.938	1	-0.062
Isg20	interferon-stimulated protein	-1.76297	3.14644e-07	0.00715626	0.083	0.463	-0.38	X		X
Cth	cystathionine gamma lyase	-1.21389	3.17456e-07	0.00722022	0.344	0.806	-0.462
Park7	Parkinson disease (autosomal recessive, early onset) 7	0.796143	3.19211e-07	0.00726013	0.979	0.925	0.054			X
Coa6	cytochrome c oxidase assembly factor 6	-1.09628	3.2368e-07	0.00736179	0.115	0.522	-0.407
Sgpl1	sphingosine phosphate lyase 1	-1.03533	3.26082e-07	0.00741642	0.323	0.806	-0.483			X
Tmem179b	transmembrane protein 179B	-0.871123	3.29602e-07	0.00749646	0.188	0.657	-0.469
Smim10l1	small integral membrane protein 10 like 1	-1.01276	3.30026e-07	0.00750611	0.458	0.866	-0.408
B230206L02Rik	RIKEN cDNA B230206L02 gene	-1.70933	3.32501e-07	0.0075624	0.042	0.358	-0.316
Wdr48	WD repeat domain 48	-1.36192	3.37569e-07	0.00767767	0.104	0.493	-0.389
Krt19	keratin 19	-0.725241	3.49342e-07	0.00794543	1	1	0
Areg	amphiregulin	0.929731	3.54161e-07	0.00805505	0.958	0.896	0.062
9230116L04Rik	RIKEN cDNA 9230116L04 gene	-1.48425	3.56209e-07	0.00810162	0.062	0.403	-0.341
Hist1h1c		-1.7233	3.57534e-07	0.00813176	0.406	0.791	-0.385
Abi3	ABI family member 3	-2.32	3.60659e-07	0.00820283	0.042	0.358	-0.316
Ifi35	interferon-induced protein 35	1.91522	3.62895e-07	0.00825369	0.698	0.567	0.131	X		X
Ppip5k2	diphosphoinositol pentakisphosphate kinase 2	-1.24939	3.77861e-07	0.00859407	0.25	0.731	-0.481
Cep63	centrosomal protein 63	-1.5013	3.81611e-07	0.00867937	0.156	0.582	-0.426
P2ry1	purinergic receptor P2Y, G-protein coupled 1	-1.36272	3.83348e-07	0.00871887	0.125	0.537	-0.412
Tfrc	transferrin receptor	-0.876074	3.85985e-07	0.00877884	0.792	1	-0.208			X
Cryl1	crystallin, lambda 1	-0.776202	3.88288e-07	0.00883123	0.75	0.97	-0.22
Tuba4a	tubulin, alpha 4A	1.4493	4.01444e-07	0.00913043	0.802	0.821	-0.019
Pls1	plastin 1 (I-isoform)	0.720076	4.0264e-07	0.00915764	0.99	0.97	0.02
Ophn1	oligophrenin 1	-1.12177	4.13479e-07	0.00940416	0.156	0.597	-0.441
Nudt12	nudix hydrolase 12	-1.57175	4.22836e-07	0.00961698	0.052	0.388	-0.336
Atp5c1		-0.499773	4.24626e-07	0.0096577	0.99	1	-0.01
Nsmce1	NSE1 homolog, SMC5-SMC6 complex component	1.76777	4.39077e-07	0.00998636	0.719	0.642	0.077
Ccdc32	coiled-coil domain containing 32	-1.08613	4.50052e-07	0.010236	0.375	0.791	-0.416
Glt1d1	glycosyltransferase 1 domain containing 1	-2.0349	4.52204e-07	0.0102849	0.031	0.328	-0.297
Ube2l6	ubiquitin-conjugating enzyme E2L 6	3.51173	4.55886e-07	0.0103687	0.427	0.09	0.337	X		X
Rex1bd	required for excision 1-B domain containing	1.29126	4.61642e-07	0.0104996	0.781	0.731	0.05
Cyp4f13	cytochrome P450, family 4, subfamily f, polypeptide 13	-1.04552	4.70115e-07	0.0106923	0.208	0.672	-0.464
Utp14b	UTP14B small subunit processome component	-1.60069	4.72586e-07	0.0107485	0.281	0.701	-0.42
D3Ertd751e	DNA segment, Chr 3, ERATO Doi 751, expressed	-2.44234	4.78352e-07	0.0108796	0.031	0.328	-0.297
Nr1d1	nuclear receptor subfamily 1, group D, member 1	-1.92402	4.78579e-07	0.0108848	0.104	0.478	-0.374			X
Bak1	BCL2-antagonist/killer 1	1.18759	4.7928e-07	0.0109007	0.812	0.806	0.006			X
Mxd4	Max dimerization protein 4	-0.995982	4.95447e-07	0.0112684	0.281	0.776	-0.495
Timm10b	translocase of inner mitochondrial membrane 10B	0.969584	4.98754e-07	0.0113437	0.865	0.896	-0.031
Pcx	pyruvate carboxylase	-1.23157	5.00653e-07	0.0113868	0.26	0.731	-0.471
Myl12b	myosin, light chain 12B, regulatory	-0.674559	5.06289e-07	0.011515	0.948	1	-0.052
Erlin1	ER lipid raft associated 1	-1.01283	5.07332e-07	0.0115388	0.094	0.478	-0.384
Bmp2	bone morphogenetic protein 2	-1.24932	5.09877e-07	0.0115966	0.448	0.851	-0.403			X
Gm32250	predicted gene, 32250	-1.80279	5.11599e-07	0.0116358	0.042	0.358	-0.316
Arhgap12	Rho GTPase activating protein 12	-1.00232	5.13579e-07	0.0116809	0.594	0.925	-0.331
Fxyd4	FXYD domain-containing ion transport regulator 4	-3.99464	5.22971e-07	0.0118944	0.01	0.269	-0.259
Kyat1	kynurenine aminotransferase 1	-2.36969	5.23392e-07	0.011904	0.094	0.448	-0.354
Rassf7	Ras association (RalGDS/AF-6) domain family (N-terminal) member 7	-0.796084	5.28657e-07	0.0120238	0.406	0.91	-0.504
Gpx4	glutathione peroxidase 4	-0.742473	5.3332e-07	0.0121298	0.927	1	-0.073			X
Fcgbp	Fc fragment of IgG binding protein	-1.22764	5.35094e-07	0.0121702	0.031	0.328	-0.297
Gvin1	GTPase, very large interferon inducible 1	4.68089	5.35904e-07	0.0121886	0.312	0	0.312
Agfg2	ArfGAP with FG repeats 2	-0.681102	5.37622e-07	0.0122277	0.125	0.522	-0.397
Capn8	calpain 8	-2.13629	5.49984e-07	0.0125088	0.052	0.373	-0.321
Uqcc2	ubiquinol-cytochrome c reductase complex assembly factor 2	0.95602	5.51233e-07	0.0125372	0.896	0.866	0.03
Ms4a10	membrane-spanning 4-domains, subfamily A, member 10	-1.90191	5.52995e-07	0.0125773	0.167	0.552	-0.385
Cers4	ceramide synthase 4	-1.16971	5.67037e-07	0.0128967	0.25	0.731	-0.481
Arhgap8	Rho GTPase activating protein 8	4.20453	5.88715e-07	0.0133897	0.333	0.015	0.318
Ifitm2	interferon induced transmembrane protein 2	1.46456	6.01208e-07	0.0136739	0.771	0.552	0.219	X		X
K230015D01Rik	RIKEN cDNA K230015D01 gene	-2.44922	6.0671e-07	0.013799	0.021	0.299	-0.278
Tbc1d24	TBC1 domain family, member 24	-2.61072	6.0671e-07	0.013799	0.021	0.299	-0.278
Erbb2	erb-b2 receptor tyrosine kinase 2	-1.16486	6.1824e-07	0.0140613	0.323	0.776	-0.453			X
Prxl2a	peroxiredoxin like 2A	-1.28042	6.20277e-07	0.0141076	0.146	0.567	-0.421			X
1700096K18Rik	RIKEN cDNA 1700096K18 gene	-1.93465	6.26633e-07	0.0142521	0.062	0.388	-0.326
Pqlc1		-1.1964	6.31888e-07	0.0143716	0.167	0.612	-0.445
Ramac	RNA guanine-7 methyltransferase activating subunit	-1.23551	6.33142e-07	0.0144002	0.354	0.761	-0.407
Smad7	SMAD family member 7	-1.00814	6.44528e-07	0.0146592	0.479	0.91	-0.431			X
Pfkl	phosphofructokinase, liver, B-type	-0.790466	6.54841e-07	0.0148937	0.781	0.985	-0.204
Gadd45b	growth arrest and DNA-damage-inducible 45 beta	-1.79288	6.58567e-07	0.0149784	0.24	0.672	-0.432
Fgf1	fibroblast growth factor 1	-2.05918	6.62549e-07	0.015069	0.021	0.299	-0.278
Yars		1.41134	6.68541e-07	0.0152053	0.781	0.731	0.05
Arhgef19	Rho guanine nucleotide exchange factor 19	-1.72606	6.74751e-07	0.0153465	0.083	0.448	-0.365
Aamdc	adipogenesis associated Mth938 domain containing	-1.21894	6.77428e-07	0.0154074	0.333	0.776	-0.443
Lrp4	low density lipoprotein receptor-related protein 4	-1.34193	6.95563e-07	0.0158199	0.146	0.537	-0.391
Slfn5	schlafen 5	3.76392	7.00815e-07	0.0159393	0.365	0.03	0.335
Tnfrsf21	tumor necrosis factor receptor superfamily, member 21	-1.01104	7.23565e-07	0.0164568	0.177	0.612	-0.435			X
H2afv		-1.13766	7.25688e-07	0.016505	0.354	0.821	-0.467
Snrpd1	small nuclear ribonucleoprotein D1	1.15029	7.2995e-07	0.016602	0.823	0.776	0.047
Nadsyn1	NAD synthetase 1	-1.52164	7.30387e-07	0.0166119	0.052	0.373	-0.321
St14	suppression of tumorigenicity 14 (colon carcinoma)	0.960597	7.45403e-07	0.0169534	0.865	0.896	-0.031
Mgat3	mannoside acetylglucosaminyltransferase 3	-1.39014	7.52932e-07	0.0171247	0.198	0.597	-0.399
Spats2l	spermatogenesis associated, serine-rich 2-like	3.0471	7.53264e-07	0.0171322	0.417	0.075	0.342
Gabarapl2	GABA type A receptor associated protein like 2	-0.797291	7.55868e-07	0.0171915	0.719	0.94	-0.221
Atg12	autophagy related 12	-0.828688	7.70698e-07	0.0175288	0.302	0.821	-0.519
Egln3	egl-9 family hypoxia-inducible factor 3	-1.18906	7.7575e-07	0.0176437	0.708	0.94	-0.232
Pts	6-pyruvoyl-tetrahydropterin synthase	-1.20137	7.7723e-07	0.0176773	0.24	0.687	-0.447
Ube2b	ubiquitin-conjugating enzyme E2B	-0.611156	7.79108e-07	0.01772	0.781	0.985	-0.204
Nme2	NME/NM23 nucleoside diphosphate kinase 2	0.634372	7.83123e-07	0.0178114	1	0.97	0.03
Sap30	sin3 associated polypeptide	-1.2923	7.95782e-07	0.0180993	0.115	0.507	-0.392
Dnajb12	DnaJ heat shock protein family (Hsp40) member B12	-1.105	8.24222e-07	0.0187461	0.354	0.791	-0.437
Dad1	defender against cell death 1	0.624979	8.24747e-07	0.018758	0.979	0.985	-0.006
Dap	death-associated protein	-0.947945	8.26208e-07	0.0187913	0.438	0.91	-0.472
Atp5f1		-0.497633	8.31808e-07	0.0189186	0.969	0.985	-0.016
Snta1	syntrophin, acidic 1	-1.25014	8.33534e-07	0.0189579	0.177	0.612	-0.435
Ldlrad3	low density lipoprotein receptor class A domain containing 3	-1.71836	8.54625e-07	0.0194376	0.177	0.567	-0.39
Cnst	consortin, connexin sorting protein	-1.18937	8.56264e-07	0.0194749	0.146	0.552	-0.406
AI506816	expressed sequence AI506816	1.39367	8.60382e-07	0.0195685	0.802	0.731	0.071
Irf2	interferon regulatory factor 2	-0.826008	8.68301e-07	0.0197486	0.729	0.925	-0.196	X		X
Mtus1	mitochondrial tumor suppressor 1	-0.9298	8.98378e-07	0.0204327	0.719	0.955	-0.236			X
Usp28	ubiquitin specific peptidase 28	-1.13024	9.05402e-07	0.0205925	0.125	0.522	-0.397
Pakap.1		-1.2255	9.20449e-07	0.0209347	0.177	0.597	-0.42
Pof1b	premature ovarian failure 1B	-0.998698	9.32907e-07	0.021218	0.646	0.97	-0.324
Abi2	abl interactor 2	-1.99729	9.40136e-07	0.0213825	0.073	0.403	-0.33
Arfip1	ADP-ribosylation factor interacting protein 1	-1.14958	9.40405e-07	0.0213886	0.427	0.821	-0.394
Mybbp1a	MYB binding protein (P160) 1a	1.6002	9.43879e-07	0.0214676	0.677	0.358	0.319
Ypel2	yippee like 2	-1.19052	9.47943e-07	0.02156	0.115	0.507	-0.392
Cmtm4	CKLF-like MARVEL transmembrane domain containing 4	-0.704378	9.57794e-07	0.0217841	0.75	1	-0.25
Sod2	superoxide dismutase 2, mitochondrial	-0.759746	9.79228e-07	0.0222716	0.719	0.955	-0.236	X		X
Chac2	ChaC, cation transport regulator 2	-1.18732	9.80357e-07	0.0222972	0.323	0.761	-0.438
Unc50	unc-50 homolog	-1.17396	1.03574e-06	0.0235568	0.24	0.687	-0.447
Emc9	ER membrane protein complex subunit 9	-2.1472	1.04856e-06	0.0238484	0.052	0.358	-0.306
Cutal	cutA divalent cation tolerance homolog-like	-1.01267	1.04907e-06	0.0238602	0.281	0.746	-0.465
Kmt2b	lysine (K)-specific methyltransferase 2B	-1.15063	1.08993e-06	0.0247893	0.188	0.612	-0.424
Crbn	cereblon	-0.671146	1.10219e-06	0.0250683	0.156	0.582	-0.426
Ptpn3	protein tyrosine phosphatase, non-receptor type 3	-0.930337	1.11962e-06	0.0254646	0.469	0.91	-0.441
9130024F11Rik	RIKEN cDNA 9130024F11 gene	-1.35762	1.12961e-06	0.0256919	0.146	0.537	-0.391
Msln	mesothelin	-1.57523	1.14008e-06	0.02593	0.073	0.403	-0.33
Slc39a5	solute carrier family 39 (metal ion transporter), member 5	-1.28394	1.14813e-06	0.0261131	0.167	0.582	-0.415
Nostrin	nitric oxide synthase trafficker	-1.04615	1.14945e-06	0.0261431	0.75	0.94	-0.19
Cox7a1	cytochrome c oxidase subunit 7A1	-1.04811	1.15143e-06	0.026188	0.302	0.761	-0.459
Chp1	calcineurin-like EF hand protein 1	-0.975015	1.163e-06	0.0264512	0.833	0.97	-0.137
Chkb	choline kinase beta	-1.40871	1.18318e-06	0.0269102	0.125	0.507	-0.382
Ilvbl	ilvB (bacterial acetolactate synthase)-like	-0.998031	1.20399e-06	0.0273836	0.271	0.746	-0.475
Fbxo32	F-box protein 32	-3.55225	1.23115e-06	0.0280013	0.01	0.254	-0.244
Dipk1a	divergent protein kinase domain 1A	2.81704	1.2397e-06	0.0281956	0.49	0.179	0.311
Slk	STE20-like kinase	-0.817538	1.24122e-06	0.0282303	0.74	0.955	-0.215
Sema3c	sema domain, immunoglobulin domain (Ig), short basic domain, secreted, (semaphorin) 3C	-1.03312	1.24322e-06	0.0282758	0.708	0.985	-0.277			X
Eef1a1	eukaryotic translation elongation factor 1 alpha 1	-0.597498	1.26558e-06	0.0287844	1	1	0
Idnk	idnK gluconokinase homolog (E. coli)	1.55938	1.28217e-06	0.0291616	0.729	0.746	-0.017
Homer2	homer scaffolding protein 2	-1.15841	1.2833e-06	0.0291874	0.333	0.776	-0.443
Cyp3a13	cytochrome P450, family 3, subfamily a, polypeptide 13	-1.75684	1.28616e-06	0.0292524	0.479	0.821	-0.342
Gns	glucosamine (N-acetyl)-6-sulfatase	1.56353	1.28989e-06	0.0293373	0.719	0.612	0.107
Slc30a10	solute carrier family 30, member 10	-4.366	1.30186e-06	0.0296096	0	0.224	-0.224
Dbp	D site albumin promoter binding protein	-4.55638	1.30186e-06	0.0296096	0	0.224	-0.224
Tex12	testis expressed 12	-3.74379	1.30186e-06	0.0296096	0	0.224	-0.224
Pdp1	pyruvate dehydrogenase phosphatase catalytic subunit 1	-2.21812	1.30358e-06	0.0296485	0.042	0.328	-0.286
Rab4a	RAB4A, member RAS oncogene family	-1.41718	1.30699e-06	0.0297261	0.146	0.537	-0.391
Bag4	BCL2-associated athanogene 4	-1.14862	1.3115e-06	0.0298288	0.146	0.567	-0.421
Crebl2	cAMP responsive element binding protein-like 2	-1.32118	1.35274e-06	0.0307667	0.042	0.343	-0.301
Tmem147	transmembrane protein 147	0.994872	1.37685e-06	0.031315	0.854	0.776	0.078
Bri3	brain protein I3	-0.66895	1.39802e-06	0.0317966	0.833	0.955	-0.122
Kitl	kit ligand	-1.32063	1.40711e-06	0.0320032	0.312	0.746	-0.434			X
B3galt5	UDP-Gal:betaGlcNAc beta 1,3-galactosyltransferase, polypeptide 5	-1.26096	1.42074e-06	0.0323132	0.604	0.925	-0.321
Eef1g	eukaryotic translation elongation factor 1 gamma	0.682488	1.42501e-06	0.0324105	0.99	1	-0.01
Mpst	mercaptopyruvate sulfurtransferase	-1.02981	1.43047e-06	0.0325347	0.521	0.896	-0.375
Vasp	vasodilator-stimulated phosphoprotein	-0.579953	1.45053e-06	0.0329907	0.865	0.985	-0.12
Dpep1	dipeptidase 1	-1.0683	1.45556e-06	0.0331052	0.312	0.806	-0.494
Rfesd	Rieske (Fe-S) domain containing	-1.49131	1.48142e-06	0.0336934	0.094	0.433	-0.339
Art2b	ADP-ribosyltransferase 2b	4.38329	1.4981e-06	0.0340729	0.292	0	0.292
Abca13	ATP-binding cassette, sub-family A member 13	4.97995	1.4981e-06	0.0340729	0.292	0	0.292
Akap11	A kinase anchor protein 11	-1.11342	1.51226e-06	0.0343949	0.281	0.716	-0.435
Fabp5	fatty acid binding protein 5, epidermal	3.22666	1.5285e-06	0.0347643	0.51	0.239	0.271
Rnf103	ring finger protein 103	-1.14537	1.52853e-06	0.0347649	0.344	0.776	-0.432
Echdc1	enoyl Coenzyme A hydratase domain containing 1	-0.900332	1.53071e-06	0.0348145	0.417	0.91	-0.493
Tpmt	thiopurine methyltransferase	-0.849661	1.55768e-06	0.035428	0.188	0.642	-0.454
Sri	sorcin	-0.544993	1.57597e-06	0.0358438	0.938	1	-0.062	X	X	X
4833438C02Rik	RIKEN cDNA 4833438C02 gene	-2.49498	1.57901e-06	0.0359131	0.01	0.254	-0.244
Hmgcl	3-hydroxy-3-methylglutaryl-Coenzyme A lyase	-1.06119	1.5991e-06	0.03637	0.24	0.687	-0.447
Psma6	proteasome subunit alpha 6	0.924352	1.60487e-06	0.0365013	0.875	0.91	-0.035			X
2010001A14Rik	RIKEN cDNA 2010001A14 gene	-1.58742	1.61058e-06	0.0366309	0.083	0.418	-0.335
Casd1	CAS1 domain containing 1	-1.82341	1.62255e-06	0.0369033	0.094	0.433	-0.339
Osbpl6	oxysterol binding protein-like 6	-1.56901	1.6278e-06	0.0370227	0.062	0.373	-0.311
Fam161a	family with sequence similarity 161, member A	-2.15275	1.62958e-06	0.0370632	0.021	0.284	-0.263
Mapk6	mitogen-activated protein kinase 6	-0.929293	1.63278e-06	0.0371359	0.552	0.881	-0.329
Il15	interleukin 15	-0.992495	1.67091e-06	0.0380032	0.365	0.806	-0.441	X	X	X
Slc17a4	solute carrier family 17 (sodium phosphate), member 4	-1.24547	1.68594e-06	0.0383451	0.115	0.493	-0.378
Sorl1	sortilin-related receptor, LDLR class A repeats-containing	-1.01666	1.68989e-06	0.038435	0.375	0.866	-0.491
Trim36	tripartite motif-containing 36	-1.38201	1.69523e-06	0.0385563	0.104	0.463	-0.359
Jdp2	Jun dimerization protein 2	3.25099	1.70403e-06	0.0387566	0.344	0.03	0.314
Tmprss2	transmembrane protease, serine 2	-0.890386	1.74081e-06	0.0395929	0.906	1	-0.094
Zfp62	zinc finger protein 62	-1.02589	1.76775e-06	0.0402057	0.135	0.507	-0.372
Atp5g2		-0.632993	1.77026e-06	0.0402628	0.927	0.97	-0.043
Bcl10	B cell leukemia/lymphoma 10	-0.829236	1.77319e-06	0.0403293	0.448	0.866	-0.418			X
Hagh	hydroxyacyl glutathione hydrolase	-1.03667	1.77946e-06	0.040472	0.417	0.851	-0.434
Dnajc15	DnaJ heat shock protein family (Hsp40) member C15	1.37093	1.7844e-06	0.0405844	0.792	0.761	0.031
Slc17a9	solute carrier family 17, member 9	-1.73383	1.79228e-06	0.0407635	0.073	0.403	-0.33
Stag2	STAG2 cohesin complex component	-0.853109	1.79299e-06	0.0407799	0.552	0.91	-0.358
Phgdh	3-phosphoglycerate dehydrogenase	1.52314	1.81959e-06	0.0413847	0.74	0.537	0.203
Zan	zonadhesin	-3.22243	1.84491e-06	0.0419607	0.031	0.299	-0.268
Pik3r3	phosphoinositide-3-kinase regulatory subunit 3	-1.54887	1.84751e-06	0.0420198	0.323	0.746	-0.423
Mrpl9	mitochondrial ribosomal protein L9	-1.0432	1.87635e-06	0.0426756	0.396	0.806	-0.41
Pla2g10	phospholipase A2, group X	-1.19591	1.89922e-06	0.0431959	0.406	0.761	-0.355			X
Pdik1l	PDLIM1 interacting kinase 1 like	-0.814907	1.93085e-06	0.0439153	0.146	0.567	-0.421
Acta1	actin alpha 1, skeletal muscle	-2.01862	1.93217e-06	0.0439453	0.062	0.373	-0.311
2410004B18Rik	RIKEN cDNA 2410004B18 gene	-1.56675	1.97025e-06	0.0448113	0.156	0.552	-0.396
Gm12146	predicted gene 12146	-1.06297	1.99584e-06	0.0453934	0.146	0.552	-0.406
Gm17197	predicted gene 17197	-2.30958	2.00426e-06	0.045585	0.031	0.299	-0.268
Lsm4	LSM4 homolog, U6 small nuclear RNA and mRNA degradation associated	0.880304	2.05794e-06	0.0468058	0.896	0.866	0.03
Lmnb2	lamin B2	-1.08156	2.09859e-06	0.0477304	0.146	0.537	-0.391
Zfp524	zinc finger protein 524	-1.33944	2.11576e-06	0.0481209	0.219	0.627	-0.408
Oip5os1	Opa interacting protein 5, opposite strand 1	-0.774586	2.1237e-06	0.0483014	0.625	0.925	-0.3
Casp8	caspase 8	0.952614	2.12589e-06	0.0483512	0.885	0.925	-0.04	X		X
Idh1	isocitrate dehydrogenase 1 (NADP+), soluble	-1.00505	2.13326e-06	0.0485189	0.635	0.881	-0.246
Sumo1	small ubiquitin-like modifier 1	-0.678347	2.14828e-06	0.0488604	0.76	0.97	-0.21
Thsd4	thrombospondin, type I, domain containing 4	-1.27991	2.15487e-06	0.0490104	0.146	0.522	-0.376
Rita1	RBPJ interacting and tubulin associated 1	-1.22531	2.16326e-06	0.0492011	0.073	0.403	-0.33
Rbm4b	RNA binding motif protein 4B	-1.40748	2.16567e-06	0.0492561	0.125	0.493	-0.368
Snrpa1	small nuclear ribonucleoprotein polypeptide A'	1.49286	2.17954e-06	0.0495716	0.75	0.597	0.153
Lysmd3	LysM, putative peptidoglycan-binding, domain containing 3	-0.813266	2.1805e-06	0.0495933	0.229	0.687	-0.458
