# Supplementary material for: Extrusion of BMP2+ surface colonocytes promotes stromal remodeling and tissue regeneration
Source: Nat Commun. 2025 May 3;16:4131. doi: 10.1038/s41467-025-59474-y (PMC12049494; doi:10.1038/s41467-025-59474-y)
Supplement: Supplementary file 9 — Source data [file 41467_2025_59474_MOESM9_ESM.xlsx]

## Sheet: Fig 1c
Fig 1c	quantification of Lgr5
Replicates	Condition	Crypts number	Signal dots	Signal dots per crypts
1	WT Healthy	64	888	13.875
2	WT Healthy	69	1575	22.8261
3	WT Healthy	34	486	14.2941
1	Ifngr1a KO Healthy	50	1245	24.9
2	Ifngr1a KO Healthy	42	884	21.0476
3	Ifngr1a KO Healthy	28	576	20.5714
1	Ifngr1a KO Acute	49	799	16.3061
2	Ifngr1a KO Acute	68	1144	16.8235
3	Ifngr1a KO Acute	76	1193	15.6974
1	WT Acute	68	276	4.05882
2	WT Acute	37	108	2.91892
3	WT Acute	69	274	3.97101

## Sheet: Fig 1d
Fig 1d	quantification of Axin2
Replicates	Condition	Crypts number	Signal dots	Signal dots per crypts
1	WT Healthy	39	1730	44.359
2	WT Healthy	43	1644	38.2326
3	WT Healthy	47	1598	34
1	Ifngr1a KO Healthy	40	1546	38.65
2	Ifngr1a KO Healthy	34	1565	46.0294
3	Ifngr1a KO Healthy	46	1524	33.1304
1	Ifngr1a KO Acute	58	1683	29.0172
2	Ifngr1a KO Acute	47	1885	40.1064
3	Ifngr1a KO Acute	48	1313	27.3542
1	WT Acute	41	235	5.73171
2	WT Acute	51	349	6.84314
3	WT Acute	50	467	9.34

## Sheet: Fig 1f 
replicate 1 WT healthy	KRT20+ Length (µm)		replicate 2 wt untreated	KRT20+ Length (µm)		replicate 3 wt untreated	KRT20+ Length (µm)		replicate 1 Ifngrko untreated	KRT20+ Length (µm)		replicate 2 Ifngrko untreated	KRT20+ Length (µm)		replicate 3 Ifngrko untreated	KRT20+ Length (µm)		replicate 1 IfngrKO acutecolitis	KRT20+ Length (µm)		replicate 2 IfngrKO acutecolitis	KRT20+ Length (µm)		replicate 3 IfngrKO acutecolitis	KRT20+ Length (µm)		replicate 1 WT acute colitis	KRT20+ Length (µm)		replicate 2 WT acute colitis	KRT20+ Length (µm)		replicate 3 WT acute colitis	KRT20+ Length (µm)
1	59.548		1	68.771		1	51		1	104.817		1	47.292		1	56.154		1	78.977		1	79.831		1	57.424		1	74.301		1	132.673		1	75.807
2	61.351		2	49.168		2	52.469		2	70.598		2	43.217		2	38.375		2	53.449		2	87.892		2	40.663		2	88.774		2	121.126		2	117.851
3	64.253		3	55.876		3	54.589		3	56.716		3	42.831		3	53.674		3	56.047		3	85.368		3	59.559		3	94.649		3	80.308		3	145.877
4	59.412		4	54.047		4	45.1		4	50.339		4	48.963		4	46.218		4	79.364		4	91.654		4	32.915		4	95.073		4	142.681		4	140.181
5	90.481		5	51.123		5	37.336		5	57.544		5	56.181		5	44.16		5	81.365		5	97.706		5	30.263		5	79.856		5	111.685		5	122.144
6	72.966		6	49.778		6	56.436		6	87.629		6	53.298		6	38.571		6	69.128		6	85.126		6	53.237		6	122.383		6	144.331		6	142.542
7	78.639		7	79.307		7	26.306		7	65.284		7	45.516		7	43.402		7	48.01		7	113.094		7	45.101		7	72.659		7	100.34		7	145.498
8	67.241		8	70.639		8	47.676		8	72.693		8	58.847		8	26.996		8	72.437		8	68.184		8	42.152		8	67.376		8	89.924		8	126.903
9	80.433		9	86.136		9	53.038		9	81.413		9	48.592		9	34.875		9	76.52		9	58.151		9	55.235		9	69.751		9	70.179		9	142.39
10	56.092		10	92.174		10	64.125		10	49.75		10	59.026		10	44.256		10	76.362		10	73.087		10	66.199		10	56.609		10	101.755		10	148.942
11	77.376		11	58.332		11	57.706		11	62.143		11	48.229		11	38.79		11	86.538		11	64.681		11	72.237		11	49.158		11	103.072		11	120.733
12	51.221		12	67.383		12	52.345		12	78.508		12	49.372		12	47.602		12	75.482		12	95.71		12	49.249		12	38.727		12	49.75		12	95.589
13	83.703		13	46.445		13	61.188		13	74.729		13	46.994		13	37.43		13	70.532		13	116.69		13	94.531		13	78.843		13	92.587		13	94.787
14	68.184		14	75.628		14	78.447		14	67.12		14	45.117		14	48.143		14	102.442		14	59.187		14	106.378		14	44.114		14	97.915		14	153.709
15	73.183		15	57.639		15	53.085		15	77.118		15	34.323		15	37.645		15	78.849		15	69.534		15	63.216		15	72.99		15	63.41		15	139.678
16	51.397		16	77.363		16	52.173		16	72.298		16	55.225		16	41.181		16	85.315		16	68.609		16	56.022		16	71.88		16	66.384		16	104.674
17	51.142		17	63.45		17	44.385		17	81.821		17	40.416		17	48.292		17	87.249		17	62.477		17	92.241		17	49.808		17	80.796		17	137.838
18	53.477		18	72.88		18	74.169		18	70.951		18	59.051		18	44.437		18	92.598		18	68.692		18	65.414		18	33.613		18	62.789		18	137.813
19	55.179		19	70.589		19	56.569		19	68.088		19	49.646		19	44.618		19	69.245		19	69.23		19	61.429		19	83.571		19	91.303		19	142.962
20	46.294		20	62.933		20	56.719		20	58.392		20	41.976		20	34.782		20	75.362		20	66.532		20	74.233		20	66.172		20	76.257		20	119.238
21	56.119		21	57.604		21	48.508		21	74.192		21	44.788		21	41.462		21	68.361		21	81.438		21	39.764		21	48.541		21	70.894		21	107.652
22	61.191		22	64.829		22	40.792		22	80.708		22	44.937		22	40.215		22	56.716		22	66.441		22	60.364		22	38.727		22	150.296		22	130
23	52.174		23	57.227		23	38.079		23	72.437		23	40.794		23	39.881		23	64.174		23	54.955		23	68.427		23	40.354		23	183.571		23	113.824
24	40.91		24	51.142		24	38.588		24	73.73		24	41.832		24	41.441		24	70.76		24	82.844		24	75.202		24	43.379		24	63.695		24	158.454
25	56.092		25	63.362		25	33.136		25	60.688		25	37.645		25	53.622		25	69.534		25	78.431		25	86.13		25	45.726		25	95.326		25	146.543
26	59.93		26	59.56		26	50.01		26	74.625		26	41.214		26	33.66		26	65.169		26	62.089		26	110.763		26	46.983		26	97.762		26	158.087
27	79.907		27	45.395		27	49		27	60.456		27	38.151		27	49.153		27	60.564		27	48.241		27	119.157		27	48.292		27	61.623		27	160.994
28	59.094		28	31.973		28	31.906		28	55.061		28	45.096		28	42.798		28	85.662		28	89.8		28	90.284		28	53.954		28	85.743		28	152.231
29	56.19		29	51.133		29	28.46		29	52.748		29	52.562		29	39.316		29	59.365		29	56.467		29	78.977		29	53.954		29	80.23		29	172.048
30	59.23		30	56.901		30	32.062		30	71.064		30	45.456		30	49.911		30	82.78		30	45.767		30	75.966		30	56.998		30	60.393		30	152.916
31	70.396		31	53.964		31	34.059		31	70.211		31	40.794		31	40.104		31	78.651		31	34.448		31	71.297		31	58.564		31	153.368		31	175.289
32	58.409		32	69.295		32	27.459		32	60.189		32	52.293		32	56.873		32	65.546		32	37.421		32	72.298		32	64.198		32	134.587		32	158.155
33	55.615		33	56.119		33	23.195		33	55.93		33	59.671		33	44.114		33	85.386		33	48.614		33	43.297		33	73.621		33	114.735		33	164.029
34	65.384		34	65.958		34	36.014		34	75.801		34	59.035		34	52.748		34	85.697		34	54.564		34	47.92		34	73.73		34	99.252		34	157.884
35	63.766		35	68.331		35	33.015		35	74.219		35	40.553		35	57.405		35	62.805		35	49.561		35	49.624		35	57.034		35	109.774		35	159.903
36	85.121		36	66.096		36	25.179		36	68.088		36	41.554		36	40.459		36	80.264		36	44.783		36	53.372		36	80.733		36	89.338		36	151.271
37	31.973		37	76.474		37	27.074		37	82.603		37	47.499		37	43.193		37	62.234		37	35.299		37	54.07		37	66.384		37	103.516		37	126.064
38	93.199		38	46.994		38	34.525		38	82.579		38	42.996		38	50.869		38	74.523		38	56.542		38	65.83		38	79.326		38	95.516		38	110.502
39	47.505		39	66.24		39	36.222		39	92.37		39	60.249		39	54.07		39	78.882		39	66.602		39	49.299		39	66.656		39	84.242		39	157.044
40	73.299		40	50.17		40	45.88		40	73.948		40	53.826		40	58.834		40	131.038		40	65.507		40	51.428		40	145.373		40	53.992		40	105.404
41	36.988		41	73.948		41	43.012		41	74.301		41	30.285		41	49.153		41	70.218		41	82.243		41	49.026		41	77.868		41	73.621		41	145.932
42	58.676		42	48.789		42	55.458		42	56.181		42	46.202		42	56.652		42	84.7		42	75.221		42	65.284		42	87.151		42	56.609		42	109.405
43	50.827		43	61.333		43	57.889		43	94.84		43	47.305		43	46.959		43	60.829		43	56.578		43	60.082		43	148.032		43	126.455		43	165.082
44	52.977		44	58.774		44	45.607		44	95.009		44	49.772		44	49.48		44	56.662		44	71.979		44	92.191		44	135.184		44	106.578		44	162.106
45	54.224		45	62.773		45	56.569		45	66.141		45	51.575		45	62.416		45	90.223		45	73.113		45	58.392		45	125.929		45	98.052		45	91.03

## Sheet: Fig 1j
Krt20
Replicates	Condition	CT value	beta-actin CT value	ΔCt	Ctrl Avg ΔCt	Δ(ΔCt)	Fold Change
1	FM Ctrl	28.9042	19.99	8.91	8.77	0.14	0.905
2	FM Ctrl	28.7062	20.16	8.55		-0.22	1.167
3	FM Ctrl	28.84	19.992	8.85		0.08	0.947
1	IFNg treated	26.527	19.606	6.92		-1.85	3.602
2	IFNg treated	25.7461	20.031	5.71		-3.05	8.31
3	IFNg treated	26.3076	19.795	6.51		-2.26	4.781
1	Differentiated	24.363	21	3.36		-5.41	42.406
2	Differentiated	23.9	19.97	3.93		-4.84	28.639
3	Differentiated	24.018	20.7	3.32		-5.45	43.787

## Sheet: Fig 2a
samples	treatment	crypt numbers
Repicate 1	untreated	51
Repicate 2	untreated	34
Repicate 3	untreated	18
Repicate 4	untreated	50
Repicate 5	untreated	21
Repicate 6	untreated	35
Repicate 7	untreated	13
Repicate 8	untreated	24
Repicate 9	untreated	23
Repicate 10	untreated	28
Repicate 11	untreated	19
Repicate 1	Ifng	7
Repicate 2	Ifng	10
Repicate 3	Ifng	8
Repicate 4	Ifng	5
Repicate 5	Ifng	6
Repicate 6	Ifng	7
Repicate 7	Ifng	10
Repicate 8	Ifng	12
Repicate 9	Ifng	6
Repicate 10	Ifng	3
Repicate 11	Ifng	6

## Sheet: Fig 2c
samples tag	total cells	KRT20+cells	percentage
Ifng 1	451	206	45.6763
Ifng 2	1572	655	41.6667
Ifng 3	2280	722	31.6667
Ifng 4	1212	303	25
un 1	1444	369	25.554
un 2	2046	678	33.1378
un 3	1370	556	40.5839
un 4	2211	722	32.6549

## Sheet: Fig 2d
Replicates	total cells	Krt20 and Ki67 double positive cells	percentage
Ifng 1	451	21	4.65632
Ifng 2	1572	70	4.45293
Ifng 3	2280	59	2.58772
Ifng 4	1212	36	2.9703
un 1	1444	2	0.138504
un 2	2046	10	0.488759
un 3	1370	18	1.31387
un 4	2211	39	1.76391

## Sheet: Fig 2e
samples tag	area 100um2	c-casp3+cells	percentage
Ifng 1	16.386	727	44.3671
Ifng 2	14.353	682	47.5162
Ifng 3	32.586	1497	45.94
Ifng 4	61.453	1619	26.3453
un 1	18.255	79	4.32758
un 2	20.671	252	12.191
un 3	29.492	12	0.40689
un 4	33.539	420	12.5227

## Sheet: Fig 2g
Replicates	treatment	total cell numbers	kRT20 traced cells	percentage of Krt20 traced cells
1	untreated	705	257	0.3645
2	untreated	230	95	0.413
3	untreated	721	236	0.3273
4	untreated	468	199	0.4252
5	untreated	650	242	0.3723
1	IFNg	172	24	0.1395
2	IFNg	403	86	0.2134
3	IFNg	227	22	0.0969
4	IFNg	202	53	0.2624
5	IFNg	267	25	0.0936

## Sheet: Fig 2h
Replicates	treatment	total cell numbers	axin2 labled cells	percentage of Axin2 traced cells
1	IFNg	511	315	0.616438
2-1	IFNg	651	399	0.612903
2-2	IFNg	502	325	0.64741
2-3	IFNg	564	292	0.51773
3	IFNg	177	110	0.621469
1	untreated	412	169	0.410194
2	untreated	649	277	0.42681
3	untreated	325	128	0.393846

[truncated: 45 more sheets: Fig2j, Fig 3a, Fig 3b, Fig 3f, Fig 4a, Fig 4b, Fig 4d, Fig 4f, Fig 5a, Fig 5e, Fig 5f, Fig 5g, Fig 5i, Fig 5j, Fig 6a, Fig 6c, Fig 6d, Fig 6e, Fig 6f, Fig 6g …]
